# Supplementary material for: Vacancy driven surface disorder catalyzes anisotropic evaporation of ZnO (0001) polar surface
Source: Nat Commun. 2022 Sep 24;13:5616. doi: 10.1038/s41467-022-33353-2 (PMC9509323; doi:10.1038/s41467-022-33353-2)
Supplement: Supplementary file 13 — Source Data [file 41467_2022_33353_MOESM13_ESM.xlsx]

## Sheet: F6_0.xyz
Initial atomic coordinates of Zn deficent wurtize ZnO slab structure in Fig. 6a
i = 0, time = 0.000, E = -20608.0726404550
O 1.6027511939 2.7781743869 1.7911729725
O 4.8082201939 2.7781743869 1.7911729725
O 8.0136891939 2.7781743869 1.7911729725
O 11.2191581939 2.7781743869 1.7911729725
O 14.4246271939 2.7781743869 1.7911729725
O 0.0000173606 5.5566984394 1.7911729725
O 3.2054863606 5.5566984394 1.7911729725
O 6.4109553606 5.5566984394 1.7911729725
O 9.6164243606 5.5566984394 1.7911729725
O 12.8218933606 5.5566984394 1.7911729725
O 1.6027525273 8.3352391631 1.7911729725
O 4.8082215273 8.3352391631 1.7911729725
O 8.0136905273 8.3352391631 1.7911729725
O 11.2191595273 8.3352391631 1.7911729725
O 14.4246285273 8.3352391631 1.7911729725
O 0.0000186939 11.1137798869 1.7911729725
O 3.2054876939 11.1137798869 1.7911729725
O 6.4109566939 11.1137798869 1.7911729725
O 9.6164256939 11.1137798869 1.7911729725
O 12.8218946939 11.1137798869 1.7911729725
O 1.6027538606 13.8923039394 1.7911729725
O 4.8082228606 13.8923039394 1.7911729725
O 8.0136918606 13.8923039394 1.7911729725
O 11.2191608606 13.8923039394 1.7911729725
O 14.4246298606 13.8923039394 1.7911729725
O 0.0000200273 16.6708446631 1.7911729725
O 3.2054890273 16.6708446631 1.7911729725
O 6.4109580273 16.6708446631 1.7911729725
O 9.6164270273 16.6708446631 1.7911729725
O 12.8218960273 16.6708446631 1.7911729725
O 1.6027347224 0.9270370800 4.3760318069
O 4.8082037224 0.9270370800 4.3760318069
O 8.0136727224 0.9270370800 4.3760318069
O 11.2191417224 0.9270370800 4.3760318069
O 14.4246107224 0.9270370800 4.3760318069
O 0.0000008891 3.7055611326 4.3760318069
O 3.2054698891 3.7055611326 4.3760318069
O 6.4109388891 3.7055611326 4.3760318069
O 9.6164078891 3.7055611326 4.3760318069
O 12.8218768891 3.7055611326 4.3760318069
O 1.6027360558 6.4841018563 4.3760318069
O 4.8082050558 6.4841018563 4.3760318069
O 8.0136740558 6.4841018563 4.3760318069
O 11.2191430558 6.4841018563 4.3760318069
O 14.4246120558 6.4841018563 4.3760318069
O 0.0000022224 9.2626425800 4.3760318069
O 3.2054712224 9.2626425800 4.3760318069
O 6.4109402224 9.2626425800 4.3760318069
O 9.6164092224 9.2626425800 4.3760318069
O 12.8218782224 9.2626425800 4.3760318069
O 1.6027373891 12.0411666326 4.3760318069
O 4.8082063891 12.0411666326 4.3760318069
O 8.0136753891 12.0411666326 4.3760318069
O 11.2191443891 12.0411666326 4.3760318069
O 14.4246133891 12.0411666326 4.3760318069
O 0.0000035558 14.8197073563 4.3760318069
O 3.2054725558 14.8197073563 4.3760318069
O 6.4109415558 14.8197073563 4.3760318069
O 9.6164105558 14.8197073563 4.3760318069
O 12.8218795558 14.8197073563 4.3760318069
O 1.6027351666 2.7781756273 6.9608906413
O 4.8082041666 2.7781756273 6.9608906413
O 8.0136731666 2.7781756273 6.9608906413
O 11.2191421666 2.7781756273 6.9608906413
O 14.4246111666 2.7781756273 6.9608906413
O 0.0000013332 5.5566996798 6.9608906413
O 3.2054703332 5.5566996798 6.9608906413
O 6.4109393332 5.5566996798 6.9608906413
O 9.6164083332 5.5566996798 6.9608906413
O 12.8218773332 5.5566996798 6.9608906413
O 1.6027364999 8.3352404035 6.9608906413
O 4.8082054999 8.3352404035 6.9608906413
O 8.0136744999 8.3352404035 6.9608906413
O 11.2191434999 8.3352404035 6.9608906413
O 14.4246124999 8.3352404035 6.9608906413
O 0.0000026666 11.1137811273 6.9608906413
O 3.2054716666 11.1137811273 6.9608906413
O 6.4109406666 11.1137811273 6.9608906413
O 9.6164096666 11.1137811273 6.9608906413
O 12.8218786666 11.1137811273 6.9608906413
O 1.6027378332 13.8923051798 6.9608906413
O 4.8082068332 13.8923051798 6.9608906413
O 8.0136758332 13.8923051798 6.9608906413
O 11.2191448332 13.8923051798 6.9608906413
O 14.4246138332 13.8923051798 6.9608906413
O 0.0000039999 16.6708459035 6.9608906413
O 3.2054729999 16.6708459035 6.9608906413
O 6.4109419999 16.6708459035 6.9608906413
O 9.6164109999 16.6708459035 6.9608906413
O 12.8218799999 16.6708459035 6.9608906413
O 1.6027347224 0.9270383204 9.5457087967
O 4.8082037224 0.9270383204 9.5457087967
O 8.0136727224 0.9270383204 9.5457087967
O 11.2191417224 0.9270383204 9.5457087967
O 14.4246107224 0.9270383204 9.5457087967
O 0.0000008891 3.7055623729 9.5457087967
O 3.2054698891 3.7055623729 9.5457087967
O 6.4109388891 3.7055623729 9.5457087967
O 9.6164078891 3.7055623729 9.5457087967
O 12.8218768891 3.7055623729 9.5457087967
O 1.6027360558 6.4841030967 9.5457087967
O 4.8082050558 6.4841030967 9.5457087967
O 8.0136740558 6.4841030967 9.5457087967
O 11.2191430558 6.4841030967 9.5457087967
O 14.4246120558 6.4841030967 9.5457087967
O 0.0000022224 9.2626438204 9.5457087967
O 3.2054712224 9.2626438204 9.5457087967
O 6.4109402224 9.2626438204 9.5457087967
O 9.6164092224 9.2626438204 9.5457087967
O 12.8218782224 9.2626438204 9.5457087967
O 1.6027373891 12.0411678729 9.5457087967
O 4.8082063891 12.0411678729 9.5457087967
O 8.0136753891 12.0411678729 9.5457087967
O 11.2191443891 12.0411678729 9.5457087967
O 14.4246133891 12.0411678729 9.5457087967
O 0.0000035558 14.8197085967 9.5457087967
O 3.2054725558 14.8197085967 9.5457087967
O 6.4109415558 14.8197085967 9.5457087967
O 9.6164105558 14.8197085967 9.5457087967
O 12.8218795558 14.8197085967 9.5457087967
O 1.6027351666 2.7781768676 12.1305676311
O 4.8082041666 2.7781768676 12.1305676311
O 8.0136731666 2.7781768676 12.1305676311
O 11.2191421666 2.7781768676 12.1305676311
O 14.4246111666 2.7781768676 12.1305676311
O 0.0000013332 5.5567009202 12.1305676311
O 3.2054703332 5.5567009202 12.1305676311
O 6.4109393332 5.5567009202 12.1305676311
O 9.6164083332 5.5567009202 12.1305676311
O 12.8218773332 5.5567009202 12.1305676311
O 1.6027364999 8.3352416439 12.1305676311
O 4.8082054999 8.3352416439 12.1305676311
O 8.0136744999 8.3352416439 12.1305676311
O 11.2191434999 8.3352416439 12.1305676311
O 14.4246124999 8.3352416439 12.1305676311
O 0.0000026666 11.1137823676 12.1305676311
O 3.2054716666 11.1137823676 12.1305676311
O 6.4109406666 11.1137823676 12.1305676311
O 9.6164096666 11.1137823676 12.1305676311
O 12.8218786666 11.1137823676 12.1305676311
O 1.6027378332 13.8923064202 12.1305676311
O 4.8082068332 13.8923064202 12.1305676311
O 8.0136758332 13.8923064202 12.1305676311
O 11.2191448332 13.8923064202 12.1305676311
O 14.4246138332 13.8923064202 12.1305676311
O 0.0000039999 16.6708471439 12.1305676311
O 3.2054729999 16.6708471439 12.1305676311
O 6.4109419999 16.6708471439 12.1305676311
O 9.6164109999 16.6708471439 12.1305676311
O 12.8218799999 16.6708471439 12.1305676311
O 1.6027347224 0.9270395608 14.7154264654
O 4.8082037224 0.9270395608 14.7154264654
O 8.0136727224 0.9270395608 14.7154264654
O 11.2191417224 0.9270395608 14.7154264654
O 14.4246107224 0.9270395608 14.7154264654
O 0.0000008891 3.7055636133 14.7154264654
O 3.2054698891 3.7055636133 14.7154264654
O 6.4109388891 3.7055636133 14.7154264654
O 9.6164078891 3.7055636133 14.7154264654
O 12.8218768891 3.7055636133 14.7154264654
O 1.6027360558 6.4841043371 14.7154264654
O 4.8082050558 6.4841043371 14.7154264654
O 8.0136740558 6.4841043371 14.7154264654
O 11.2191430558 6.4841043371 14.7154264654
O 14.4246120558 6.4841043371 14.7154264654
O 0.0000022224 9.2626450608 14.7154264654
O 3.2054712224 9.2626450608 14.7154264654
O 6.4109402224 9.2626450608 14.7154264654
O 9.6164092224 9.2626450608 14.7154264654
O 12.8218782224 9.2626450608 14.7154264654
O 1.6027373891 12.0411691133 14.7154264654
O 4.8082063891 12.0411691133 14.7154264654
O 8.0136753891 12.0411691133 14.7154264654
O 11.2191443891 12.0411691133 14.7154264654
O 14.4246133891 12.0411691133 14.7154264654
O 0.0000035558 14.8197098371 14.7154264654
O 3.2054725558 14.8197098371 14.7154264654
O 6.4109415558 14.8197098371 14.7154264654
O 9.6164105558 14.8197098371 14.7154264654
O 12.8218795558 14.8197098371 14.7154264654
O 1.6027351666 2.7781781080 17.3002852998
O 4.8082041666 2.7781781080 17.3002852998
O 8.0136731666 2.7781781080 17.3002852998
O 11.2191421666 2.7781781080 17.3002852998
O 14.4246111666 2.7781781080 17.3002852998
O 0.0000013332 5.5567021606 17.3002852998
O 3.2054703332 5.5567021606 17.3002852998
O 6.4109393332 5.5567021606 17.3002852998
O 9.6164083332 5.5567021606 17.3002852998
O 12.8218773332 5.5567021606 17.3002852998
O 1.6027364999 8.3352428843 17.3002852998
O 4.8082054999 8.3352428843 17.3002852998
O 8.0136744999 8.3352428843 17.3002852998
O 11.2191434999 8.3352428843 17.3002852998
O 14.4246124999 8.3352428843 17.3002852998
O 0.0000026666 11.1137836080 17.3002852998
O 3.2054716666 11.1137836080 17.3002852998
O 6.4109406666 11.1137836080 17.3002852998
O 9.6164096666 11.1137836080 17.3002852998
O 12.8218786666 11.1137836080 17.3002852998
O 1.6027378332 13.8923076606 17.3002852998
O 4.8082068332 13.8923076606 17.3002852998
O 8.0136758332 13.8923076606 17.3002852998
O 11.2191448332 13.8923076606 17.3002852998
O 14.4246138332 13.8923076606 17.3002852998
O 0.0000039999 16.6708483843 17.3002852998
O 3.2054729999 16.6708483843 17.3002852998
O 6.4109419999 16.6708483843 17.3002852998
O 9.6164109999 16.6708483843 17.3002852998
O 12.8218799999 16.6708483843 17.3002852998
O 1.6027347224 0.9270408012 19.8851034553
O 4.8082037224 0.9270408012 19.8851034553
O 8.0136727224 0.9270408012 19.8851034553
O 11.2191417224 0.9270408012 19.8851034553
O 14.4246107224 0.9270408012 19.8851034553
O 0.0000008891 3.7055648537 19.8851034553
O 3.2054698891 3.7055648537 19.8851034553
O 6.4109388891 3.7055648537 19.8851034553
O 9.6164078891 3.7055648537 19.8851034553
O 12.8218768891 3.7055648537 19.8851034553
O 1.6027360558 6.4841055775 19.8851034553
O 4.8082050558 6.4841055775 19.8851034553
O 8.0136740558 6.4841055775 19.8851034553
O 11.2191430558 6.4841055775 19.8851034553
O 14.4246120558 6.4841055775 19.8851034553
O 0.0000022224 9.2626463012 19.8851034553
O 3.2054712224 9.2626463012 19.8851034553
O 6.4109402224 9.2626463012 19.8851034553
O 9.6164092224 9.2626463012 19.8851034553
O 12.8218782224 9.2626463012 19.8851034553
O 1.6027373891 12.0411703537 19.8851034553
O 4.8082063891 12.0411703537 19.8851034553
O 8.0136753891 12.0411703537 19.8851034553
O 11.2191443891 12.0411703537 19.8851034553
O 14.4246133891 12.0411703537 19.8851034553
O 0.0000035558 14.8197110775 19.8851034553
O 3.2054725558 14.8197110775 19.8851034553
O 6.4109415558 14.8197110775 19.8851034553
O 9.6164105558 14.8197110775 19.8851034553
O 12.8218795558 14.8197110775 19.8851034553
O 1.6027351666 2.7781793484 22.4699622896
O 4.8082041666 2.7781793484 22.4699622896
O 8.0136731666 2.7781793484 22.4699622896
O 11.2191421666 2.7781793484 22.4699622896
O 14.4246111666 2.7781793484 22.4699622896
O 0.0000013332 5.5567034009 22.4699622896
O 3.2054703332 5.5567034009 22.4699622896
O 6.4109393332 5.5567034009 22.4699622896
O 9.6164083332 5.5567034009 22.4699622896
O 12.8218773332 5.5567034009 22.4699622896
O 1.6027364999 8.3352441247 22.4699622896
O 4.8082054999 8.3352441247 22.4699622896
O 8.0136744999 8.3352441247 22.4699622896
O 11.2191434999 8.3352441247 22.4699622896
O 14.4246124999 8.3352441247 22.4699622896
O 0.0000026666 11.1137848484 22.4699622896
O 3.2054716666 11.1137848484 22.4699622896
O 6.4109406666 11.1137848484 22.4699622896
O 9.6164096666 11.1137848484 22.4699622896
O 12.8218786666 11.1137848484 22.4699622896
O 1.6027378332 13.8923089009 22.4699622896
O 4.8082068332 13.8923089009 22.4699622896
O 8.0136758332 13.8923089009 22.4699622896
O 11.2191448332 13.8923089009 22.4699622896
O 14.4246138332 13.8923089009 22.4699622896
O 0.0000039999 16.6708496247 22.4699622896
O 3.2054729999 16.6708496247 22.4699622896
O 6.4109419999 16.6708496247 22.4699622896
O 9.6164109999 16.6708496247 22.4699622896
O 12.8218799999 16.6708496247 22.4699622896
O 1.6027347224 0.9270420416 25.0547804451
O 4.8082037224 0.9270420416 25.0547804451
O 8.0136727224 0.9270420416 25.0547804451
O 11.2191417224 0.9270420416 25.0547804451
O 14.4246107224 0.9270420416 25.0547804451
O 0.0000008891 3.7055660941 25.0547804451
O 3.2054698891 3.7055660941 25.0547804451
O 6.4109388891 3.7055660941 25.0547804451
O 9.6164078891 3.7055660941 25.0547804451
O 12.8218768891 3.7055660941 25.0547804451
O 1.6027360558 6.4841068178 25.0547804451
O 4.8082050558 6.4841068178 25.0547804451
O 8.0136740558 6.4841068178 25.0547804451
O 11.2191430558 6.4841068178 25.0547804451
O 14.4246120558 6.4841068178 25.0547804451
O 0.0000022224 9.2626475416 25.0547804451
O 3.2054712224 9.2626475416 25.0547804451
O 6.4109402224 9.2626475416 25.0547804451
O 9.6164092224 9.2626475416 25.0547804451
O 12.8218782224 9.2626475416 25.0547804451
O 1.6027373891 12.0411715941 25.0547804451
O 4.8082063891 12.0411715941 25.0547804451
O 8.0136753891 12.0411715941 25.0547804451
O 11.2191443891 12.0411715941 25.0547804451
O 14.4246133891 12.0411715941 25.0547804451
O 0.0000035558 14.8197123178 25.0547804451
O 3.2054725558 14.8197123178 25.0547804451
O 6.4109415558 14.8197123178 25.0547804451
O 9.6164105558 14.8197123178 25.0547804451
O 12.8218795558 14.8197123178 25.0547804451
Zn 1.6027347223 0.9266698429 2.4152685336
Zn 4.8082037223 0.9266698429 2.4152685336
Zn 8.0136727223 0.9266698429 2.4152685336
Zn 11.2191417223 0.9266698429 2.4152685336
Zn 14.4246107223 0.9266698429 2.4152685336
Zn 0.0000008890 3.7052105667 2.4152685336
Zn 3.2054698890 3.7052105667 2.4152685336
Zn 6.4109388890 3.7052105667 2.4152685336
Zn 9.6164078890 3.7052105667 2.4152685336
Zn 12.8218768890 3.7052105667 2.4152685336
Zn 1.6027360557 6.4837346192 2.4152685336
Zn 4.8082050557 6.4837346192 2.4152685336
Zn 8.0136740557 6.4837346192 2.4152685336
Zn 11.2191430557 6.4837346192 2.4152685336
Zn 14.4246120557 6.4837346192 2.4152685336
Zn 0.0000022223 9.2622753429 2.4152685336
Zn 3.2054712223 9.2622753429 2.4152685336
Zn 6.4109402223 9.2622753429 2.4152685336
Zn 9.6164092223 9.2622753429 2.4152685336
Zn 12.8218782223 9.2622753429 2.4152685336
Zn 1.6027373890 12.0408160667 2.4152685336
Zn 4.8082063890 12.0408160667 2.4152685336
Zn 8.0136753890 12.0408160667 2.4152685336
Zn 11.2191443890 12.0408160667 2.4152685336
Zn 14.4246133890 12.0408160667 2.4152685336
Zn 0.0000035557 14.8193401192 2.4152685336
Zn 3.2054725557 14.8193401192 2.4152685336
Zn 6.4109415557 14.8193401192 2.4152685336
Zn 9.6164105557 14.8193401192 2.4152685336
Zn 12.8218795557 14.8193401192 2.4152685336
Zn 0.0000000000 0.0000011997 5.0001273680
Zn 3.2054690000 0.0000011997 5.0001273680
Zn 6.4109380000 0.0000011997 5.0001273680
Zn 9.6164070000 0.0000011997 5.0001273680
Zn 12.8218760000 0.0000011997 5.0001273680
Zn 1.6027351667 2.7785419234 5.0001273680
Zn 4.8082041667 2.7785419234 5.0001273680
Zn 8.0136731667 2.7785419234 5.0001273680
Zn 11.2191421667 2.7785419234 5.0001273680
Zn 14.4246111667 2.7785419234 5.0001273680
Zn 0.0000013333 5.5570659760 5.0001273680
Zn 3.2054703333 5.5570659760 5.0001273680
Zn 6.4109393333 5.5570659760 5.0001273680
Zn 9.6164083333 5.5570659760 5.0001273680
Zn 12.8218773333 5.5570659760 5.0001273680
Zn 1.6027365000 8.3356066997 5.0001273680
Zn 4.8082055000 8.3356066997 5.0001273680
Zn 8.0136745000 8.3356066997 5.0001273680
Zn 11.2191435000 8.3356066997 5.0001273680
Zn 14.4246125000 8.3356066997 5.0001273680
Zn 0.0000026667 11.1141474234 5.0001273680
Zn 3.2054716667 11.1141474234 5.0001273680
Zn 6.4109406667 11.1141474234 5.0001273680
Zn 9.6164096667 11.1141474234 5.0001273680
Zn 12.8218786667 11.1141474234 5.0001273680
Zn 1.6027378333 13.8926714760 5.0001273680
Zn 4.8082068333 13.8926714760 5.0001273680
Zn 8.0136758333 13.8926714760 5.0001273680
Zn 11.2191448333 13.8926714760 5.0001273680
Zn 14.4246138333 13.8926714760 5.0001273680
Zn 1.6027347223 0.9266710833 7.5849862023
Zn 4.8082037223 0.9266710833 7.5849862023
Zn 8.0136727223 0.9266710833 7.5849862023
Zn 11.2191417223 0.9266710833 7.5849862023
Zn 14.4246107223 0.9266710833 7.5849862023
Zn 0.0000008890 3.7052118071 7.5849862023
Zn 3.2054698890 3.7052118071 7.5849862023
Zn 6.4109388890 3.7052118071 7.5849862023
Zn 9.6164078890 3.7052118071 7.5849862023
Zn 12.8218768890 3.7052118071 7.5849862023
Zn 1.6027360557 6.4837358596 7.5849862023
Zn 4.8082050557 6.4837358596 7.5849862023
Zn 8.0136740557 6.4837358596 7.5849862023
Zn 11.2191430557 6.4837358596 7.5849862023
Zn 14.4246120557 6.4837358596 7.5849862023
Zn 0.0000022223 9.2622765833 7.5849862023
Zn 3.2054712223 9.2622765833 7.5849862023
Zn 6.4109402223 9.2622765833 7.5849862023
Zn 9.6164092223 9.2622765833 7.5849862023
Zn 12.8218782223 9.2622765833 7.5849862023
Zn 1.6027373890 12.0408173071 7.5849862023
Zn 4.8082063890 12.0408173071 7.5849862023
Zn 8.0136753890 12.0408173071 7.5849862023
Zn 11.2191443890 12.0408173071 7.5849862023
Zn 14.4246133890 12.0408173071 7.5849862023
Zn 0.0000035557 14.8193413596 7.5849862023
Zn 3.2054725557 14.8193413596 7.5849862023
Zn 6.4109415557 14.8193413596 7.5849862023
Zn 9.6164105557 14.8193413596 7.5849862023
Zn 12.8218795557 14.8193413596 7.5849862023
Zn 0.0000000000 0.0000024401 10.1698043578
Zn 3.2054690000 0.0000024401 10.1698043578
Zn 6.4109380000 0.0000024401 10.1698043578
Zn 9.6164070000 0.0000024401 10.1698043578
Zn 12.8218760000 0.0000024401 10.1698043578
Zn 1.6027351667 2.7785431638 10.1698043578
Zn 4.8082041667 2.7785431638 10.1698043578
Zn 8.0136731667 2.7785431638 10.1698043578
Zn 11.2191421667 2.7785431638 10.1698043578
Zn 14.4246111667 2.7785431638 10.1698043578
Zn 0.0000013333 5.5570672164 10.1698043578
Zn 3.2054703333 5.5570672164 10.1698043578
Zn 6.4109393333 5.5570672164 10.1698043578
Zn 9.6164083333 5.5570672164 10.1698043578
Zn 12.8218773333 5.5570672164 10.1698043578
Zn 1.6027365000 8.3356079401 10.1698043578
Zn 4.8082055000 8.3356079401 10.1698043578
Zn 8.0136745000 8.3356079401 10.1698043578
Zn 11.2191435000 8.3356079401 10.1698043578
Zn 14.4246125000 8.3356079401 10.1698043578
Zn 0.0000026667 11.1141486638 10.1698043578
Zn 3.2054716667 11.1141486638 10.1698043578
Zn 6.4109406667 11.1141486638 10.1698043578
Zn 9.6164096667 11.1141486638 10.1698043578
Zn 12.8218786667 11.1141486638 10.1698043578
Zn 1.6027378333 13.8926727164 10.1698043578
Zn 4.8082068333 13.8926727164 10.1698043578
Zn 8.0136758333 13.8926727164 10.1698043578
Zn 11.2191448333 13.8926727164 10.1698043578
Zn 14.4246138333 13.8926727164 10.1698043578
Zn 1.6027347223 0.9266723237 12.7546631921
Zn 4.8082037223 0.9266723237 12.7546631921
Zn 8.0136727223 0.9266723237 12.7546631921
Zn 11.2191417223 0.9266723237 12.7546631921
Zn 14.4246107223 0.9266723237 12.7546631921
Zn 0.0000008890 3.7052130475 12.7546631921
Zn 3.2054698890 3.7052130475 12.7546631921
Zn 6.4109388890 3.7052130475 12.7546631921
Zn 9.6164078890 3.7052130475 12.7546631921
Zn 12.8218768890 3.7052130475 12.7546631921
Zn 1.6027360557 6.4837371000 12.7546631921
Zn 4.8082050557 6.4837371000 12.7546631921
Zn 8.0136740557 6.4837371000 12.7546631921
Zn 11.2191430557 6.4837371000 12.7546631921
Zn 14.4246120557 6.4837371000 12.7546631921
Zn 0.0000022223 9.2622778237 12.7546631921
Zn 3.2054712223 9.2622778237 12.7546631921
Zn 6.4109402223 9.2622778237 12.7546631921
Zn 9.6164092223 9.2622778237 12.7546631921
Zn 12.8218782223 9.2622778237 12.7546631921
Zn 1.6027373890 12.0408185475 12.7546631921
Zn 4.8082063890 12.0408185475 12.7546631921
Zn 8.0136753890 12.0408185475 12.7546631921
Zn 11.2191443890 12.0408185475 12.7546631921
Zn 14.4246133890 12.0408185475 12.7546631921
Zn 0.0000035557 14.8193426000 12.7546631921
Zn 3.2054725557 14.8193426000 12.7546631921
Zn 6.4109415557 14.8193426000 12.7546631921
Zn 9.6164105557 14.8193426000 12.7546631921
Zn 12.8218795557 14.8193426000 12.7546631921
Zn 0.0000000000 0.0000036805 15.3395220265
Zn 3.2054690000 0.0000036805 15.3395220265
Zn 6.4109380000 0.0000036805 15.3395220265
Zn 9.6164070000 0.0000036805 15.3395220265
Zn 12.8218760000 0.0000036805 15.3395220265
Zn 1.6027351667 2.7785444042 15.3395220265
Zn 4.8082041667 2.7785444042 15.3395220265
Zn 8.0136731667 2.7785444042 15.3395220265
Zn 11.2191421667 2.7785444042 15.3395220265
Zn 14.4246111667 2.7785444042 15.3395220265
Zn 0.0000013333 5.5570684567 15.3395220265
Zn 3.2054703333 5.5570684567 15.3395220265
Zn 6.4109393333 5.5570684567 15.3395220265
Zn 9.6164083333 5.5570684567 15.3395220265
Zn 12.8218773333 5.5570684567 15.3395220265
Zn 1.6027365000 8.3356091805 15.3395220265
Zn 4.8082055000 8.3356091805 15.3395220265
Zn 8.0136745000 8.3356091805 15.3395220265
Zn 11.2191435000 8.3356091805 15.3395220265
Zn 14.4246125000 8.3356091805 15.3395220265
Zn 0.0000026667 11.1141499042 15.3395220265
Zn 3.2054716667 11.1141499042 15.3395220265
Zn 6.4109406667 11.1141499042 15.3395220265
Zn 9.6164096667 11.1141499042 15.3395220265
Zn 12.8218786667 11.1141499042 15.3395220265
Zn 1.6027378333 13.8926739567 15.3395220265
Zn 4.8082068333 13.8926739567 15.3395220265
Zn 8.0136758333 13.8926739567 15.3395220265
Zn 11.2191448333 13.8926739567 15.3395220265
Zn 14.4246138333 13.8926739567 15.3395220265
Zn 1.6027347223 0.9266735641 17.9243401820
Zn 4.8082037223 0.9266735641 17.9243401820
Zn 8.0136727223 0.9266735641 17.9243401820
Zn 11.2191417223 0.9266735641 17.9243401820
Zn 14.4246107223 0.9266735641 17.9243401820
Zn 0.0000008890 3.7052142878 17.9243401820
Zn 3.2054698890 3.7052142878 17.9243401820
Zn 6.4109388890 3.7052142878 17.9243401820
Zn 9.6164078890 3.7052142878 17.9243401820
Zn 12.8218768890 3.7052142878 17.9243401820
Zn 1.6027360557 6.4837383404 17.9243401820
Zn 4.8082050557 6.4837383404 17.9243401820
Zn 8.0136740557 6.4837383404 17.9243401820
Zn 11.2191430557 6.4837383404 17.9243401820
Zn 14.4246120557 6.4837383404 17.9243401820
Zn 0.0000022223 9.2622790641 17.9243401820
Zn 3.2054712223 9.2622790641 17.9243401820
Zn 6.4109402223 9.2622790641 17.9243401820
Zn 9.6164092223 9.2622790641 17.9243401820
Zn 12.8218782223 9.2622790641 17.9243401820
Zn 1.6027373890 12.0408197878 17.9243401820
Zn 4.8082063890 12.0408197878 17.9243401820
Zn 8.0136753890 12.0408197878 17.9243401820
Zn 11.2191443890 12.0408197878 17.9243401820
Zn 14.4246133890 12.0408197878 17.9243401820
Zn 0.0000035557 14.8193438404 17.9243401820
Zn 3.2054725557 14.8193438404 17.9243401820
Zn 6.4109415557 14.8193438404 17.9243401820
Zn 9.6164105557 14.8193438404 17.9243401820
Zn 12.8218795557 14.8193438404 17.9243401820
Zn 0.0000000000 0.0000049209 20.5091990163
Zn 9.6164070000 0.0000049209 20.5091990163
Zn 12.8218760000 0.0000049209 20.5091990163
Zn 4.8082041667 2.7785456446 20.5091990163
Zn 8.0136731667 2.7785456446 20.5091990163
Zn 14.4246111667 2.7785456446 20.5091990163
Zn 0.0000013333 5.5570696971 20.5091990163
Zn 1.6027365000 8.3356104209 20.5091990163
Zn 14.4246125000 8.3356104209 20.5091990163
Zn 3.2054716667 11.1141511446 20.5091990163
Zn 12.8218786667 11.1141511446 20.5091990163
Zn 1.6027378333 13.8926751971 20.5091990163
Zn 4.8082068333 13.8926751971 20.5091990163
Zn 8.0136758333 13.8926751971 20.5091990163
Zn 11.2191448333 13.8926751971 20.5091990163
Zn 14.4246138333 13.8926751971 20.5091990163
Zn 1.6027347223 0.9266748045 23.0940578507
Zn 8.0136727223 0.9266748045 23.0940578507
Zn 11.2191417223 0.9266748045 23.0940578507
Zn 14.4246107223 0.9266748045 23.0940578507
Zn 0.0000008890 3.7052155282 23.0940578507
Zn 9.6164078890 3.7052155282 23.0940578507
Zn 12.8218768890 3.7052155282 23.0940578507
Zn 1.6027360557 6.4837395808 23.0940578507
Zn 14.4246120557 6.4837395808 23.0940578507
Zn 0.0000022223 9.2622803045 23.0940578507
Zn 3.2054712223 9.2622803045 23.0940578507
Zn 9.6164092223 9.2622803045 23.0940578507
Zn 12.8218782223 9.2622803045 23.0940578507
Zn 1.6027373890 12.0408210282 23.0940578507
Zn 8.0136753890 12.0408210282 23.0940578507
Zn 11.2191443890 12.0408210282 23.0940578507
Zn 0.0000035557 14.8193450808 23.0940578507
Zn 9.6164105557 14.8193450808 23.0940578507
Zn 12.8218795557 14.8193450808 23.0940578507
Zn 9.6164070000 0.0000061613 25.6788760061
Zn 12.8218760000 0.0000061613 25.6788760061
Zn 1.6027351667 2.7785468850 25.6788760061
Zn 4.8082041667 2.7785468850 25.6788760061
Zn 8.0136731667 2.7785468850 25.6788760061
Zn 14.4246111667 2.7785468850 25.6788760061
Zn 0.0000013333 5.5570709375 25.6788760061
Zn 3.2054703333 5.5570709375 25.6788760061
Zn 9.6164083333 5.5570709375 25.6788760061
Zn 1.6027365000 8.3356116613 25.6788760061
Zn 11.2191435000 8.3356116613 25.6788760061
Zn 3.2054716667 11.1141523850 25.6788760061
Zn 12.8218786667 11.1141523850 25.6788760061
Zn 1.6027378333 13.8926764375 25.6788760061
Zn 8.0136758333 13.8926764375 25.6788760061
Zn 14.4246138333 13.8926764375 25.6788760061

## Sheet: F6_90.xyz
Atomic coordinates of Zn deficent wurtize ZnO slab structure after 90fs ab initio MD simulation in Fig. 6a
i = 29, time = 87.000, E = -20608.6440792801
O 1.6027511939 2.7781743869 1.7911729725
O 4.8082201939 2.7781743869 1.7911729725
O 8.0136891939 2.7781743869 1.7911729725
O 11.2191581939 2.7781743869 1.7911729725
O 14.4246271939 2.7781743869 1.7911729725
O 0.0000173606 5.5566984394 1.7911729725
O 3.2054863606 5.5566984394 1.7911729725
O 6.4109553606 5.5566984394 1.7911729725
O 9.6164243606 5.5566984394 1.7911729725
O 12.8218933606 5.5566984394 1.7911729725
O 1.6027525273 8.3352391631 1.7911729725
O 4.8082215273 8.3352391631 1.7911729725
O 8.0136905273 8.3352391631 1.7911729725
O 11.2191595273 8.3352391631 1.7911729725
O 14.4246285273 8.3352391631 1.7911729725
O 0.0000186939 11.1137798869 1.7911729725
O 3.2054876939 11.1137798869 1.7911729725
O 6.4109566939 11.1137798869 1.7911729725
O 9.6164256939 11.1137798869 1.7911729725
O 12.8218946939 11.1137798869 1.7911729725
O 1.6027538606 13.8923039394 1.7911729725
O 4.8082228606 13.8923039394 1.7911729725
O 8.0136918606 13.8923039394 1.7911729725
O 11.2191608606 13.8923039394 1.7911729725
O 14.4246298606 13.8923039394 1.7911729725
O 0.0000200273 16.6708446631 1.7911729725
O 3.2054890273 16.6708446631 1.7911729725
O 6.4109580273 16.6708446631 1.7911729725
O 9.6164270273 16.6708446631 1.7911729725
O 12.8218960273 16.6708446631 1.7911729725
O 1.6027347224 0.9270370800 4.3760318069
O 4.8082037224 0.9270370800 4.3760318069
O 8.0136727224 0.9270370800 4.3760318069
O 11.2191417224 0.9270370800 4.3760318069
O 14.4246107224 0.9270370800 4.3760318069
O 0.0000008891 3.7055611326 4.3760318069
O 3.2054698891 3.7055611326 4.3760318069
O 6.4109388891 3.7055611326 4.3760318069
O 9.6164078891 3.7055611326 4.3760318069
O 12.8218768891 3.7055611326 4.3760318069
O 1.6027360558 6.4841018563 4.3760318069
O 4.8082050558 6.4841018563 4.3760318069
O 8.0136740558 6.4841018563 4.3760318069
O 11.2191430558 6.4841018563 4.3760318069
O 14.4246120558 6.4841018563 4.3760318069
O 0.0000022224 9.2626425800 4.3760318069
O 3.2054712224 9.2626425800 4.3760318069
O 6.4109402224 9.2626425800 4.3760318069
O 9.6164092224 9.2626425800 4.3760318069
O 12.8218782224 9.2626425800 4.3760318069
O 1.6027373891 12.0411666326 4.3760318069
O 4.8082063891 12.0411666326 4.3760318069
O 8.0136753891 12.0411666326 4.3760318069
O 11.2191443891 12.0411666326 4.3760318069
O 14.4246133891 12.0411666326 4.3760318069
O 0.0000035558 14.8197073563 4.3760318069
O 3.2054725558 14.8197073563 4.3760318069
O 6.4109415558 14.8197073563 4.3760318069
O 9.6164105558 14.8197073563 4.3760318069
O 12.8218795558 14.8197073563 4.3760318069
O 1.7579853972 2.7742079718 6.9285544171
O 4.8358738341 2.7566657605 6.9860697935
O 7.9605310138 2.7812494440 6.9377464025
O 11.4246011070 2.6552608719 7.0002582294
O 14.6048001903 2.7088786518 7.0149406308
O -0.0073690065 5.6400798749 7.0376227318
O 3.2455677051 5.6655374750 6.9591085975
O 6.3579658067 5.5365151406 6.8879421076
O 9.6317293261 5.4503512820 6.8976591688
O 12.9046535828 5.6555073979 6.9524198986
O 1.5430876301 8.4347568626 6.8739599627
O 4.9060699365 8.3463366943 7.0187344354
O 8.0105716789 8.3056196478 6.9292204292
O 11.2232688998 8.2145800528 7.0164467463
O 14.4997351517 8.5278990778 7.0073972744
O 0.1789285474 11.3799344195 6.9410354603
O 3.3244622937 11.0206650761 7.0300396183
O 6.4867110927 11.2577897596 6.9516898399
O 9.6671810504 11.0858665627 6.9373792677
O 12.8505325898 11.2071644439 7.0116013127
O 1.6413637973 13.9780109805 7.1141842100
O 4.6895323325 13.8250177482 6.9166624053
O 7.8771425937 13.9003187109 6.8709302614
O 10.9336093981 13.8948131326 6.9987719884
O 14.2883138054 13.9751864194 6.9061325877
O -0.0153877148 16.7148967174 7.0100806431
O 3.1916177377 16.7645258818 7.0136546619
O 6.3208028067 16.7184385530 7.0122118712
O 9.4161462783 16.6394303017 6.9863620083
O 12.6885769294 16.5738919965 6.9017009151
O 1.6188704318 0.8898946050 9.6223160414
O 4.8771883403 0.9496022241 9.6296897063
O 8.0811233287 1.0733470601 9.5979313969
O 11.4637860822 0.8078598990 9.4032717457
O 14.4928071776 0.8108202645 9.5328628420
O -0.1095746520 3.6430158226 9.5174938817
O 3.0060942247 3.7427964384 9.4827947160
O 6.2998727523 3.8423106639 9.5993489146
O 9.7277799801 3.5936600904 9.5276053440
O 12.7839355657 3.7030844616 9.5062463594
O 1.5556012950 6.4877967500 9.4681224079
O 4.7406726796 6.4372619458 9.5774409698
O 8.0213016369 6.2808083027 9.4819689120
O 11.1409337089 6.4955657205 9.5423171596
O 14.4378580598 6.4624909167 9.5483998401
O -0.0415179377 9.1357249668 9.4757522499
O 3.1620813079 9.3181960155 9.5502125148
O 6.4739493778 9.3168622787 9.5332161409
O 9.3732832300 9.1980612361 9.4239427599
O 12.7371950866 9.3185245509 9.4757024492
O 1.7122166187 12.0506846741 9.6082617762
O 4.9766724646 11.9673213259 9.6268427586
O 8.1181291748 12.2549577643 9.5743868150
O 11.1183929026 12.0620279898 9.5738900420
O 14.4378155793 11.9477061012 9.5205967286
O -0.1143222780 14.7104096749 9.4036324752
O 3.2973897974 14.8339417351 9.4917939147
O 6.4693373043 14.8312337013 9.4970469005
O 9.6514511655 15.0033773007 9.6924042652
O 12.7651712867 14.6613460388 9.5241164165
O 1.6037358742 2.8242282115 12.2186577241
O 4.7132535725 2.7840979151 11.9837577647
O 7.9617654832 2.8748232878 12.0288387396
O 11.3930777886 2.7374466354 12.1821544948
O 14.3360292541 2.7326234451 12.0999355467
O -0.0321520610 5.4246503641 12.1397952270
O 3.2180746064 5.6516497428 12.2080796712
O 6.4464276584 5.5786470941 12.2538047124
O 9.6567494323 5.5644855337 12.0873889706
O 12.8697101005 5.6019427642 12.0619817953
O 1.6918849142 8.3514846894 12.3365691854
O 4.9311999824 8.3944303460 11.9247530488
O 8.0798438578 8.2530270857 12.1462475151
O 11.0757715426 8.4616578787 12.0284365940
O 14.4619871549 8.3921372160 12.0141919425
O -0.0002740525 10.9415371414 12.0656480342
O 3.0848784429 10.9833444363 12.3329573208
O 6.3109429946 11.1612993121 12.1335553274
O 9.4889159240 11.1408167092 12.0546690370
O 12.6807980338 11.2388873370 12.0558503108
O 1.6301277497 13.9792615072 12.1734941323
O 4.6373372823 13.9577263611 11.9837779696
O 8.0023519372 13.9531015669 12.2415048755
O 11.0085362969 13.9964043908 12.2730682921
O 14.3762349497 13.8366909935 12.0988639463
O 0.0076059970 16.6175535556 12.1552377274
O 3.2409688132 16.7912975703 12.1487794370
O 6.5737408604 16.6507761556 12.1184258869
O 9.8203901678 16.8084258596 12.1171652076
O 12.8553959580 16.4867728128 12.1527849573
O 1.5373804770 0.8426341140 14.6651709109
O 4.8428242714 0.8822134916 14.6691861411
O 8.1096878734 0.8800531999 14.6182615982
O 11.2851343057 0.9011797338 14.8747198845
O 14.3687129517 0.8878222827 14.7892674653
O 0.0642761558 3.6093916634 14.8278778965
O 3.2700172965 3.5194606254 14.6633464540
O 6.3674739739 3.6644360014 14.6868968234
O 9.6129777342 3.5526718528 14.5112508837
O 12.9281845205 3.7449994892 14.7864193218
O 1.5141699501 6.3404306216 14.7239121014
O 4.8173054521 6.4194742596 14.7251929106
O 8.0686568181 6.3958171455 14.7783446513
O 11.2287295231 6.4286238820 14.7290603736
O 14.6027721155 6.4110461675 14.7414667932
O -0.1312219097 9.2860692278 14.8600666486
O 3.2254275005 9.0911385281 14.8270162782
O 6.2695388413 9.1804654161 14.6883725348
O 9.6942838879 9.2514103845 14.7251145778
O 12.8204749904 9.1284493493 14.6128110234
O 1.7062250546 11.9354597164 14.6191384638
O 5.0685185464 12.0574065912 14.6679611282
O 7.8634690264 12.0152572349 14.8084895076
O 11.1860143637 11.9645360515 14.7424511723
O 14.2576953616 11.9980157354 14.6339275180
O 0.0225907614 14.7314308197 14.6403368165
O 3.2147457627 14.7066026887 14.7897870695
O 6.3611423629 14.8390722542 14.7196915273
O 9.6484900069 14.9100221540 14.7634425003
O 12.8151234486 14.7217761503 14.8472525054
O 1.5966718827 2.8691096210 17.4177595387
O 4.7981816143 2.7818740966 17.4054848897
O 7.9807346600 2.8699458566 17.2938518234
O 11.0962451028 2.9174352923 17.2103361741
O 14.3281839540 2.8072529686 17.3875056010
O -0.1485403014 5.5469372802 17.6213689277
O 3.1039293028 5.6093618440 17.2305702570
O 6.4146970508 5.8196551945 17.5217259096
O 9.5443216486 5.4612830185 17.3537122368
O 12.5207197181 5.5691080296 17.5343776050
O 1.5331642618 8.4184836349 17.3169876172
O 4.8520403288 8.3051888482 17.5473551541
O 8.2238255686 8.4704798739 17.3442600189
O 11.1495010491 8.3762754241 17.4748334220
O 14.3082209986 8.2643115807 17.2911144957
O -0.0433677579 11.1706209705 17.3129488092
O 3.3692736276 11.1989374919 17.1396163781
O 6.4622253884 11.0132847591 17.5067801677
O 9.6060574913 11.0733829242 17.3517384763
O 12.8183317083 11.0654673871 17.3603974851
O 1.7695456450 13.9185621896 17.4469284452
O 4.8790013629 13.9388597989 17.3833699529
O 8.1146292491 13.8680331382 17.3081735094
O 11.2744683342 13.8335898260 17.4546180731
O 14.3545340810 13.8493646557 17.3853514658
O 0.0739680337 16.6823020427 17.3899346290
O 3.1878721991 16.7442520253 17.3422393965
O 6.3570665842 16.6797560047 17.2546886233
O 9.5720876558 16.7163337222 17.5135827806
O 12.8677870439 16.7642339408 17.4994852193
O 1.7610014585 1.2717908355 20.0408127602
O 5.1791950611 1.1894613226 20.0801830557
O 7.9992128395 1.1626927329 19.9694052703
O 11.2088455895 1.0787535761 19.8779098005
O 14.4863874737 0.8704877243 20.1716444935
O -0.4708653675 3.6781283339 20.1302299500
O 3.7472712944 4.4784901989 19.9714721402
O 6.3285526918 3.8268165438 19.9048779863
O 9.8156216807 3.1736104598 19.9587759024
O 12.4936871642 3.6939747831 20.0736043769
O 1.5374642619 6.6414972849 20.1736993374
O 4.4822002235 6.4904375015 20.3715101018
O 8.0840679611 7.5341750132 20.1048694110
O 10.1900211895 7.0579185213 20.1460340128
O 14.2437984157 6.3889565762 20.0879731741
O -0.0839390228 8.9098318824 19.8528132959
O 3.2392295300 9.4136311189 19.8589704077
O 6.9443775940 8.4901729382 20.1427972221
O 9.1379717305 8.6977139797 20.0183558027
O 12.8199468999 9.3206021452 19.9783128248
O 1.7006783570 11.8869198347 19.8725114808
O 4.5306151468 12.4094491712 20.1078230411
O 7.8971050914 12.0532960162 20.1621251744
O 10.9892721823 12.0029700572 20.1349776321
O 14.2846346579 12.1870913527 19.9571393287
O 0.0288838197 14.6444067542 19.9328356523
O 3.5173958869 14.6232961381 20.1259667229
O 6.3790988097 14.9289200406 20.1195543180
O 9.5479711102 14.9526779864 19.9621777473
O 12.8187084989 14.9360193250 20.1195532540
O 1.5599112149 2.8167197517 23.0621156603
O 5.6685813906 2.6248840849 22.9896072108
O 8.1932947466 2.8146164542 22.4659815884
O 11.2598646750 2.7373375175 22.5653183228
O 14.2937990462 2.8178714858 22.7870351410
O 0.2696411670 5.7167024854 22.8222475604
O 3.8145998464 6.1644783144 23.5388725586
O 7.8500433204 5.0877843370 23.4093375530
O 9.4354733037 5.8620947804 23.4378115630
O 12.7080214465 5.7104650918 22.6368379115
O 1.9213164095 8.2966901025 22.8831250609
O 5.2642573915 8.4240748779 23.3586442002
O 7.5059285109 8.5583469171 22.4478403723
O 10.8942600723 9.0443019804 22.1527384030
O 14.2339669862 8.3611161099 22.6445942908
O 0.3029232932 10.7084374670 22.2458443201
O 3.2168123734 10.9749879087 22.5658082105
O 7.4900991097 10.0196940591 23.1729385985
O 9.4444331994 11.1047790144 23.4686436198
O 12.7878449790 11.1135444843 22.6560848230
O 1.6251234952 13.6744487499 22.4910126321
O 5.8054368991 13.2938420428 23.0508054806
O 8.0142986670 13.8142765056 22.5140698159
O 11.0193434138 13.9596032448 22.4859789533
O 14.3955591571 13.8648371473 22.6871449915
O 0.0473690590 16.3606518059 22.6298958318
O 3.2655142536 16.3347722234 22.9403241404
O 5.2694072859 17.7893254482 22.9710813993
O 9.3652524677 16.6139702244 22.5516463735
O 12.9684086982 16.7565532000 22.6727583437
O 1.2260128788 0.9311564879 24.9098994246
O 4.5487218835 0.5556940296 23.9792448989
O 7.9076500150 0.8965712050 24.7345434504
O 11.2269511712 0.7950794093 25.3155528217
O 14.4812499653 1.0539739378 25.3697694258
O -0.0695977616 3.7374430025 26.1876661384
O 3.4783840344 3.5158480120 26.1269113325
O 6.2248484042 3.2894784820 26.2129641467
O 9.5917927583 3.6706102597 24.8921252791
O 12.7218421702 4.0029540729 25.3770929851
O 1.9081224185 6.2356267174 25.6373948534
O 5.3138272704 7.1155054206 24.3217110314
O 8.5482433005 7.1668316590 25.3766049993
O 11.2111021006 6.6821799849 26.5285428306
O 14.8613350109 7.0818860621 25.3465493444
O -0.3559478284 8.3777709607 25.3186907724
O 3.1973808057 9.2025644363 25.2998487092
O 4.8074142839 9.7858186504 24.5361212719
O 9.5588454064 8.4399243980 24.6609492051
O 12.8023907035 9.2782974577 24.8607090437
O 1.6169611672 11.8558409895 25.0900801771
O 4.9188972252 12.4062418168 25.5785372005
O 7.8505806278 11.9898497580 25.1082375547
O 11.6523733223 12.3488981229 24.9398960419
O 14.4530587240 12.0100784214 26.3750409775
O 0.1728491462 14.7123849833 25.1758435066
O 3.6071654423 13.9034749344 26.3341653851
O 6.7296521563 15.3324346336 25.2432796521
O 9.6105717971 14.6046501137 25.3679297603
O 12.9719495762 14.7775030071 25.0976236425
Zn 1.6027347223 0.9266698429 2.4152685336
Zn 4.8082037223 0.9266698429 2.4152685336
Zn 8.0136727223 0.9266698429 2.4152685336
Zn 11.2191417223 0.9266698429 2.4152685336
Zn 14.4246107223 0.9266698429 2.4152685336
Zn 0.0000008890 3.7052105667 2.4152685336
Zn 3.2054698890 3.7052105667 2.4152685336
Zn 6.4109388890 3.7052105667 2.4152685336
Zn 9.6164078890 3.7052105667 2.4152685336
Zn 12.8218768890 3.7052105667 2.4152685336
Zn 1.6027360557 6.4837346192 2.4152685336
Zn 4.8082050557 6.4837346192 2.4152685336
Zn 8.0136740557 6.4837346192 2.4152685336
Zn 11.2191430557 6.4837346192 2.4152685336
Zn 14.4246120557 6.4837346192 2.4152685336
Zn 0.0000022223 9.2622753429 2.4152685336
Zn 3.2054712223 9.2622753429 2.4152685336
Zn 6.4109402223 9.2622753429 2.4152685336
Zn 9.6164092223 9.2622753429 2.4152685336
Zn 12.8218782223 9.2622753429 2.4152685336
Zn 1.6027373890 12.0408160667 2.4152685336
Zn 4.8082063890 12.0408160667 2.4152685336
Zn 8.0136753890 12.0408160667 2.4152685336
Zn 11.2191443890 12.0408160667 2.4152685336
Zn 14.4246133890 12.0408160667 2.4152685336
Zn 0.0000035557 14.8193401192 2.4152685336
Zn 3.2054725557 14.8193401192 2.4152685336
Zn 6.4109415557 14.8193401192 2.4152685336
Zn 9.6164105557 14.8193401192 2.4152685336
Zn 12.8218795557 14.8193401192 2.4152685336
Zn 0.0000000000 0.0000011997 5.0001273680
Zn 3.2054690000 0.0000011997 5.0001273680
Zn 6.4109380000 0.0000011997 5.0001273680
Zn 9.6164070000 0.0000011997 5.0001273680
Zn 12.8218760000 0.0000011997 5.0001273680
Zn 1.6027351667 2.7785419234 5.0001273680
Zn 4.8082041667 2.7785419234 5.0001273680
Zn 8.0136731667 2.7785419234 5.0001273680
Zn 11.2191421667 2.7785419234 5.0001273680
Zn 14.4246111667 2.7785419234 5.0001273680
Zn 0.0000013333 5.5570659760 5.0001273680
Zn 3.2054703333 5.5570659760 5.0001273680
Zn 6.4109393333 5.5570659760 5.0001273680
Zn 9.6164083333 5.5570659760 5.0001273680
Zn 12.8218773333 5.5570659760 5.0001273680
Zn 1.6027365000 8.3356066997 5.0001273680
Zn 4.8082055000 8.3356066997 5.0001273680
Zn 8.0136745000 8.3356066997 5.0001273680
Zn 11.2191435000 8.3356066997 5.0001273680
Zn 14.4246125000 8.3356066997 5.0001273680
Zn 0.0000026667 11.1141474234 5.0001273680
Zn 3.2054716667 11.1141474234 5.0001273680
Zn 6.4109406667 11.1141474234 5.0001273680
Zn 9.6164096667 11.1141474234 5.0001273680
Zn 12.8218786667 11.1141474234 5.0001273680
Zn 1.6027378333 13.8926714760 5.0001273680
Zn 4.8082068333 13.8926714760 5.0001273680
Zn 8.0136758333 13.8926714760 5.0001273680
Zn 11.2191448333 13.8926714760 5.0001273680
Zn 14.4246138333 13.8926714760 5.0001273680
Zn 1.3895938011 1.0545626410 7.5768955305
Zn 4.7434255609 0.9789607680 7.6708834310
Zn 7.9229611308 0.8962562511 7.5995469746
Zn 11.0827880119 0.8275234130 7.4993906801
Zn 14.2604489475 0.8717562414 7.6115803046
Zn 0.0658932741 3.8523384057 7.5827569300
Zn 3.2286244011 3.8519651250 7.4643025677
Zn 6.3428865339 3.8348025629 7.6283123455
Zn 9.6189949456 3.4858190284 7.5126021816
Zn 12.9389890651 3.6988521682 7.5840720541
Zn 1.5785127181 6.5247808246 7.5093706077
Zn 4.8610009877 6.5430531026 7.6168708374
Zn 8.1361669465 6.4186443417 7.5462028301
Zn 11.2499353049 6.3725910428 7.6301717380
Zn 14.4383231593 6.6194154323 7.6144278602
Zn 0.1575310685 9.5838168210 7.6078889812
Zn 3.1752799627 9.1908631379 7.6674648455
Zn 6.4094760049 9.4154807486 7.5748394843
Zn 9.6692336601 9.2440817639 7.4961004442
Zn 12.8364902563 9.2837200569 7.4406272784
Zn 1.8370572190 12.1131745970 7.5646164152
Zn 4.8897273453 12.0338438970 7.6503946032
Zn 8.1018092160 12.1073765526 7.5641496604
Zn 11.2431367175 12.0431663784 7.5720212896
Zn 14.4776718147 12.1152676244 7.7176558164
Zn -0.0121808889 14.8354222115 7.3985754386
Zn 3.2172503728 15.0242541743 7.5512162453
Zn 6.1739060128 14.9114259922 7.4485505599
Zn 9.3906719426 14.7570346950 7.7305392942
Zn 12.6931971018 14.7970782302 7.6278483269
Zn -0.0233824198 -0.1146755511 10.1432148555
Zn 3.3015341620 -0.0137714204 10.1983275275
Zn 6.4352248032 -0.0690886421 10.1338970733
Zn 9.7939867498 0.2304972718 10.1957352491
Zn 12.8223008928 -0.2091951712 10.2124687571
Zn 1.4946226774 2.7159951516 10.1809270959
Zn 4.6862752313 2.7612567858 10.0084600026
Zn 7.9710986156 2.9399967060 10.0040192743
Zn 11.4138772994 2.6527410030 10.1524959397
Zn 14.3694502354 2.6654557092 10.1542060778
Zn 0.0179819364 5.4549170607 10.2032047239
Zn 3.0964231219 5.4926327745 10.2509771405
Zn 6.3977989750 5.5669088019 10.2915309474
Zn 9.6487325859 5.3876340076 10.1274749428
Zn 12.8716744100 5.5939653609 10.1078528769
Zn 1.4626079126 8.2597563986 10.2874339324
Zn 4.7742119333 8.4074210872 10.0736492282
Zn 7.8591271469 8.0868359934 10.0533165802
Zn 11.1477992346 8.5352261414 10.0748868829
Zn 14.2605116268 8.4319597840 10.0690161914
Zn 0.1615972109 11.0014084995 10.1406428819
Zn 3.3684799599 11.1709855779 10.2883030458
Zn 6.6586917267 11.1064094329 10.1403817244
Zn 9.5321904872 10.9672919367 10.1285023053
Zn 12.7635905312 11.2610639106 10.0870586493
Zn 1.5381162024 14.0442173707 10.1150452693
Zn 4.7816596953 13.8098729219 9.9747508665
Zn 8.0611999714 14.2137437771 10.2951241866
Zn 11.0786361101 13.9510392783 10.2732994005
Zn 14.3333788405 13.7920042188 10.1556392380
Zn 1.6094954082 0.9495872593 12.7108718808
Zn 4.9301542924 0.9532020028 12.6471064748
Zn 8.1495080978 1.1032229385 12.6976433292
Zn 11.4006967575 0.8970823770 12.9609860548
Zn 14.4203291662 0.7602206072 12.6578835158
Zn -0.1005836208 3.5010560221 12.8317088626
Zn 3.1665338736 3.7947320142 12.8170784978
Zn 6.2466130223 3.6973115641 12.6601314108
Zn 9.6895631707 3.6863038746 12.4367856883
Zn 12.9364572212 3.7796257778 12.8625377583
Zn 1.5190136481 6.3784254129 12.7381249404
Zn 4.9135406421 6.6645762101 12.6994946061
Zn 7.9946083467 6.4533872534 12.7941861045
Zn 11.2592006636 6.5461134182 12.7606634278
Zn 14.4609361218 6.5358767185 12.5748484456
Zn 0.0422289570 9.2935867321 12.8648282950
Zn 3.4272847113 9.1557246356 12.8079881815
Zn 6.4909774095 9.3221827563 12.7220128742
Zn 9.5400242795 9.3979476881 12.6946978512
Zn 12.7701357369 9.1459476246 12.4707488989
Zn 1.5035510484 12.1537653343 12.6492501528
Zn 4.6677385493 12.1497993926 12.6869350530
Zn 7.8966789966 12.2405335428 12.7912139963
Zn 11.0236797633 12.0952124895 12.6996318803
Zn 14.4006143696 11.9372255279 12.7157350175
Zn 0.0183710133 14.7638436692 12.7113094993
Zn 3.2363127673 14.9198002762 12.8857536356
Zn 6.3712813041 14.9184957173 12.7870657379
Zn 9.5656548921 15.0262767556 12.9361143542
Zn 12.6601527083 14.5965993062 12.9432822422
Zn -0.1023524914 -0.1193304449 15.3722136082
Zn 3.2014041320 -0.0155492489 15.3015641329
Zn 6.4568340411 -0.0000654653 15.1879245025
Zn 9.7346696915 0.0720217231 15.5971724937
Zn 12.9008681026 -0.1228362914 15.5724496631
Zn 1.6022054266 2.6559096336 15.4189934822
Zn 4.8351592012 2.6035808463 15.4821855594
Zn 7.9733954251 2.7320218955 15.2210151235
Zn 11.2222805161 2.8716386033 15.2821371001
Zn 14.4655191197 2.7711251732 15.3908838548
Zn 0.0880638271 5.3803251806 15.6816092122
Zn 3.1679996265 5.3592810363 15.2408428426
Zn 6.4319140642 5.4975621757 15.4661183047
Zn 9.6009219999 5.3224901202 14.9893743818
Zn 12.8260964089 5.5461935584 15.4627138736
Zn 1.4937368445 8.1647443883 15.2738246325
Zn 4.6538480348 8.2179694029 15.6280965342
Zn 8.0497562163 8.4370774232 15.3742632320
Zn 11.2762911308 8.2857754106 15.3170464936
Zn 14.3383982226 8.1980038116 15.3241393895
Zn 0.0837970396 11.0672966521 15.3822834334
Zn 3.3702330389 11.1585322042 15.0822694455
Zn 6.5441337121 10.8660179509 15.4624565173
Zn 9.5996172762 11.1126420475 15.2270979811
Zn 12.7473662307 10.9290475978 15.3490407136
Zn 1.5409616179 13.8199574815 15.3474310157
Zn 4.8301502213 13.6913468873 15.4557848180
Zn 7.9645805677 14.0414657342 15.3127254037
Zn 11.0849145290 13.7637965846 15.5089289217
Zn 14.3802314133 13.7843605219 15.4850985263
Zn 1.6830336203 1.0152705390 18.2214944537
Zn 4.8084496015 0.7923999640 18.1909992993
Zn 7.8650396769 1.1330498902 18.0810834516
Zn 11.1752425886 0.9703136684 17.8112536258
Zn 14.5498644837 0.9176268965 18.1758345991
Zn -0.0910429946 3.5811558508 18.2133172472
Zn 3.2169738199 3.8698057285 18.0107463237
Zn 6.3699661382 3.9187671983 17.8718765117
Zn 9.5226425242 3.8094799896 18.2853440923
Zn 12.6524443505 3.6984206686 18.0754449673
Zn 1.5512691773 6.6129561996 18.2105633732
Zn 4.6897032301 6.5439238750 18.4970290109
Zn 8.1252003618 6.6383205715 17.8951735396
Zn 10.9538080758 6.5365085618 18.1272325708
Zn 14.1093621652 6.4067658304 18.1997181343
Zn -0.0573887999 9.3049086625 17.9082206343
Zn 3.1863733921 9.3257484622 17.9246836423
Zn 6.5032293661 9.0571099015 18.4005365708
Zn 9.7586741560 9.4532088594 18.2261271291
Zn 12.8602402625 9.2394605593 18.0812186705
Zn 1.8148934369 11.9899124955 17.9162623635
Zn 4.9851888979 12.0824666108 18.0700126552
Zn 8.0259401553 11.9711668525 18.0854946498
Zn 11.1954284279 11.9085991887 18.1518653828
Zn 14.2720919942 11.9037769618 18.1242234292
Zn 0.0841377792 14.7293583094 17.9962040634
Zn 3.3478954693 14.9641989443 18.1634798161
Zn 6.4997118040 14.9044156195 18.2403525053
Zn 9.6406425080 14.7892558181 18.0135456071
Zn 12.8745070781 15.0079959385 18.1634098083
Zn 0.2759709056 0.0056169799 20.6973834603
Zn 9.5283904855 0.1309394198 20.5292186174
Zn 12.6558973241 0.1950161678 20.7704447618
Zn 4.5433590553 2.8592640370 20.9304872139
Zn 7.8718828848 2.9878679073 20.6275489928
Zn 14.1097217884 2.7617484245 20.7575984281
Zn -0.0152031044 5.5060537848 20.4309832285
Zn 1.7589602469 8.4152657328 20.6136171825
Zn 14.3220072004 8.2437141487 20.5733042503
Zn 3.3736541000 11.1803080046 20.7514944972
Zn 12.7252742713 11.0647987239 20.7555718695
Zn 1.6902441563 13.7806885203 20.5328611488
Zn 4.9497456243 14.0553192087 21.3106082571
Zn 7.9898412237 13.9768870802 20.7075608264
Zn 11.2305924297 13.9292562139 20.4392985804
Zn 14.5272049522 13.8086863687 20.8025256781
Zn 2.0269910502 0.9809475430 23.1094889318
Zn 7.7774966057 0.9922154349 22.9204924428
Zn 11.1245107087 1.1793460649 23.5001388684
Zn 14.6718536142 0.7995208880 23.4604946580
Zn -0.1949262245 3.7734136972 22.8994254462
Zn 9.8507153773 3.9075930786 22.8800449411
Zn 12.6915393211 3.9492349829 23.3748952043
Zn 2.0381143941 6.3482402677 22.8991232518
Zn 14.1866720178 6.5567245929 23.4251231897
Zn -0.3021267413 9.4256003983 23.4549180648
Zn 3.5081610706 9.2443285190 23.3131493413
Zn 9.2715390855 8.8849118121 22.9949207480
Zn 12.5617000892 8.9936452313 23.0587930619
Zn 1.4743572997 11.9075757749 23.2560887052
Zn 7.4936094944 12.0648037803 23.1925083280
Zn 11.1177407158 12.0499485710 23.0066172514
Zn 0.0838553779 14.6453509139 23.3925344831
Zn 9.6072422567 14.7391396731 23.4985037130
Zn 12.7760638849 14.7586704705 23.2596081500
Zn 9.5104790748 -0.0855004502 25.2916195166
Zn 12.8771133181 -0.0171775949 25.6520104522
Zn 1.6267438362 2.4978829325 25.6502959246
Zn 4.7727208040 2.6007038420 24.9515665993
Zn 7.7215156871 2.9363236379 25.2094465078
Zn 14.1439793227 2.9271470814 25.7940591111
Zn -0.1762273964 5.4579185998 25.4451580293
Zn 3.4985242614 5.2117802311 25.4806417356
Zn 9.9640995959 5.6928326676 25.1814108591
Zn 1.5650949040 8.1561332826 25.3191733792
Zn 11.4707498527 8.2821433375 25.7038624836
Zn 3.5408053411 11.2438625846 25.2882111507
Zn 13.2027910422 11.3629089743 25.0158031903
Zn 1.8279726291 13.8030481194 25.6884544142
Zn 7.7211268468 13.8301050059 25.2702801095
Zn 14.5311773204 13.6701963181 25.5940682511

## Sheet: F6_450.xyz
Atomic coordinates of Zn deficent wurtize ZnO slab structure after 450fs ab initio MD simulation in Fig. 6a
i = 149, time = 447.000, E = -20609.0220329405
O 1.6027511939 2.7781743869 1.7911729725
O 4.8082201939 2.7781743869 1.7911729725
O 8.0136891939 2.7781743869 1.7911729725
O 11.2191581939 2.7781743869 1.7911729725
O 14.4246271939 2.7781743869 1.7911729725
O 0.0000173606 5.5566984394 1.7911729725
O 3.2054863606 5.5566984394 1.7911729725
O 6.4109553606 5.5566984394 1.7911729725
O 9.6164243606 5.5566984394 1.7911729725
O 12.8218933606 5.5566984394 1.7911729725
O 1.6027525273 8.3352391631 1.7911729725
O 4.8082215273 8.3352391631 1.7911729725
O 8.0136905273 8.3352391631 1.7911729725
O 11.2191595273 8.3352391631 1.7911729725
O 14.4246285273 8.3352391631 1.7911729725
O 0.0000186939 11.1137798869 1.7911729725
O 3.2054876939 11.1137798869 1.7911729725
O 6.4109566939 11.1137798869 1.7911729725
O 9.6164256939 11.1137798869 1.7911729725
O 12.8218946939 11.1137798869 1.7911729725
O 1.6027538606 13.8923039394 1.7911729725
O 4.8082228606 13.8923039394 1.7911729725
O 8.0136918606 13.8923039394 1.7911729725
O 11.2191608606 13.8923039394 1.7911729725
O 14.4246298606 13.8923039394 1.7911729725
O 0.0000200273 16.6708446631 1.7911729725
O 3.2054890273 16.6708446631 1.7911729725
O 6.4109580273 16.6708446631 1.7911729725
O 9.6164270273 16.6708446631 1.7911729725
O 12.8218960273 16.6708446631 1.7911729725
O 1.6027347224 0.9270370800 4.3760318069
O 4.8082037224 0.9270370800 4.3760318069
O 8.0136727224 0.9270370800 4.3760318069
O 11.2191417224 0.9270370800 4.3760318069
O 14.4246107224 0.9270370800 4.3760318069
O 0.0000008891 3.7055611326 4.3760318069
O 3.2054698891 3.7055611326 4.3760318069
O 6.4109388891 3.7055611326 4.3760318069
O 9.6164078891 3.7055611326 4.3760318069
O 12.8218768891 3.7055611326 4.3760318069
O 1.6027360558 6.4841018563 4.3760318069
O 4.8082050558 6.4841018563 4.3760318069
O 8.0136740558 6.4841018563 4.3760318069
O 11.2191430558 6.4841018563 4.3760318069
O 14.4246120558 6.4841018563 4.3760318069
O 0.0000022224 9.2626425800 4.3760318069
O 3.2054712224 9.2626425800 4.3760318069
O 6.4109402224 9.2626425800 4.3760318069
O 9.6164092224 9.2626425800 4.3760318069
O 12.8218782224 9.2626425800 4.3760318069
O 1.6027373891 12.0411666326 4.3760318069
O 4.8082063891 12.0411666326 4.3760318069
O 8.0136753891 12.0411666326 4.3760318069
O 11.2191443891 12.0411666326 4.3760318069
O 14.4246133891 12.0411666326 4.3760318069
O 0.0000035558 14.8197073563 4.3760318069
O 3.2054725558 14.8197073563 4.3760318069
O 6.4109415558 14.8197073563 4.3760318069
O 9.6164105558 14.8197073563 4.3760318069
O 12.8218795558 14.8197073563 4.3760318069
O 1.6426443088 2.8279358724 7.1203818708
O 4.9039327108 2.7983334524 7.0452449913
O 8.0870236544 2.6284643288 7.1585654972
O 11.2460851828 2.8082693532 7.0583212171
O 14.3992387423 2.7256347117 7.0041416970
O 0.0184444825 5.6096661872 7.0748245018
O 3.2757507168 5.5728735664 7.0680086760
O 6.4229500622 5.4989754716 7.0380647003
O 9.6352041032 5.5319979636 7.1180103145
O 12.8468999974 5.5204664984 7.0271825742
O 1.6397008551 8.3104387880 7.1668795063
O 4.8363863099 8.3453576301 7.0075563680
O 7.9534263984 8.2482819499 7.2162930419
O 11.1630117864 8.2207977097 7.0953252999
O 14.3604865026 8.3430006132 6.9557558593
O 0.0903179830 11.0428039107 6.8695185310
O 3.2470495745 11.0246174973 7.0846798886
O 6.5445440589 11.1456661857 7.0674731592
O 9.8417608887 11.0962916359 7.1808503720
O 12.9212340151 11.0915273614 7.0320621131
O 1.7080586662 13.9249587084 7.0559311051
O 4.8062064488 13.8216474744 7.0750844048
O 8.0993656778 13.8419567814 7.0559438783
O 11.2380245655 13.7844449697 6.9761631015
O 14.4506722238 13.8877207139 7.0911162977
O 0.0061230006 16.7799704466 7.1048938130
O 3.2742804443 16.6473486571 7.0948568360
O 6.3370745835 16.4606762362 7.0637453550
O 9.5184594877 16.6139600093 7.0694453925
O 12.8017014742 16.6513746042 7.1135689725
O 1.7901118138 1.0027381622 9.8971204361
O 4.8830731858 0.7844849255 9.9149227792
O 8.0876803110 0.8983422366 9.7670841438
O 11.2685660831 0.9535370995 9.6857931854
O 14.3953911511 1.0493753327 9.8268571296
O -0.0447777984 3.5700670195 9.8227147811
O 3.2256893844 3.6264043207 9.9651469062
O 6.3887168063 3.7206764936 9.8146641885
O 9.6207006654 3.5573165574 9.9537123132
O 12.8145641295 3.8197017695 9.8445909701
O 1.6446246737 6.4668347135 9.9008221418
O 4.7898867894 6.4740840556 9.9228960219
O 7.9397710054 6.3924540750 10.0324625694
O 11.1762201660 6.3796835793 9.8348712311
O 14.5243745275 6.4819500329 9.8549335586
O -0.0174467704 9.3655919092 9.8296511220
O 3.1520623375 9.2004946632 10.1008033203
O 6.3833928249 9.1646088625 9.8840199627
O 9.4951480944 9.2501114656 9.8961467402
O 12.7145517734 9.1627041316 9.7905505878
O 1.6437907253 11.9807424939 9.8371727922
O 4.8204889506 11.9179284075 9.9352105992
O 7.9730993755 12.0069044143 9.8353885983
O 11.2787187551 12.0331497300 9.7944171760
O 14.4749614658 12.1066182317 9.8760521288
O 0.0774394404 14.8231085758 9.8008549820
O 3.3293908014 14.7749658993 9.8347337268
O 6.5673743878 14.7194790708 9.9043459016
O 9.7375559097 14.9214174062 9.8070929881
O 12.8456772643 14.8675588347 9.8868741343
O 1.5371918059 2.9090178306 12.7448189814
O 4.8041072560 2.8979351886 12.8010837054
O 7.8604806324 2.7366961136 12.6549606928
O 11.1135462044 2.7606436016 12.7510881381
O 14.4231930197 2.9290615909 12.8338795979
O 0.0441966266 5.5147357946 12.7214858511
O 3.1023821520 5.5521809884 12.6981949194
O 6.4054869304 5.6345728599 12.8375154808
O 9.5721047610 5.4893249866 12.7947574162
O 12.9303013222 5.5279526171 12.7530852983
O 1.5009510728 8.2040575597 12.7166999500
O 4.7332656028 8.3889781903 12.9956289283
O 8.0461782723 8.1596263963 12.7059130859
O 11.3735057537 8.3815690542 12.6925089769
O 14.4849784296 8.2843645998 12.5224476293
O 0.0057048092 11.1785465424 12.6593609198
O 3.1304142226 11.2115388904 12.8205623053
O 6.4552951165 11.1050036004 12.7590268516
O 9.6536377007 11.0508526572 12.5844126358
O 12.9307460242 11.1941663232 12.5047895826
O 1.5584410027 14.1024214652 12.7560704936
O 4.7430320477 13.9141543779 12.6961779653
O 8.0956687544 14.0259983673 12.5472194119
O 11.1853506403 13.9952372707 12.5270749092
O 14.4719899347 13.9117290127 12.7346900335
O -0.0174184336 16.8491219162 12.5746613354
O 3.2319817554 16.8290046299 12.8359862216
O 6.5205668774 16.6675557005 12.7795213396
O 9.9026710946 16.8957441385 12.6729686264
O 12.9019738175 16.6244964315 12.6876630336
O 1.5540086142 1.1989870468 15.4424514372
O 4.6306416141 1.0014786682 15.6112201287
O 7.9543816390 0.9562726967 15.4836733997
O 11.3056073330 0.9685432684 15.5737291094
O 14.4368139264 1.0274781708 15.5238303120
O -0.0634777165 3.8972588260 15.6898707934
O 2.9866428043 3.7061814263 15.7680222830
O 6.2398627807 3.7155649523 15.6205636770
O 9.4749346106 3.6256094687 15.5230999548
O 12.8934133113 3.7971084633 15.4526464509
O 1.3938241493 6.6238798261 15.6210968234
O 4.6729974306 6.3788559267 15.7674151273
O 8.0574879412 6.3936142131 15.4926213458
O 11.2340644425 6.4072949058 15.4795466126
O 14.3900572401 6.5926877281 15.4074597856
O 0.0529311280 9.5125816203 15.5037741343
O 3.0855369615 9.2623125126 15.6413156526
O 6.6220317077 9.0978513271 15.6259514503
O 9.6618097674 9.3949719732 15.4447958807
O 12.8571772820 9.3174794637 15.3948867808
O 1.5051627102 12.1995769512 15.5964739107
O 4.8236621640 12.0353872147 15.4028653304
O 8.1317275466 11.8877848261 15.2601044188
O 11.2698357084 12.2594793705 15.4132894880
O 14.4198114359 12.1053708596 15.5415067833
O -0.1592332873 15.0410940738 15.6768720235
O 3.0872135473 14.9159859251 15.5917653576
O 6.3897676479 14.7039932298 15.2335241109
O 9.7095828830 14.8530230922 15.5121316307
O 12.8003293667 14.9947349396 15.5988842869
O 1.4823543910 2.8850249875 18.6216869314
O 4.6727337622 2.8537140201 18.4856129275
O 7.7895049548 2.8735108081 18.4551616289
O 11.2354278652 2.6607687475 18.1569817022
O 14.5097608636 2.6850943920 18.3467708119
O -0.0353761141 5.8272312297 18.4328320328
O 3.0279804429 5.6899469182 18.6077781044
O 6.3909359279 5.6211884262 18.3167795367
O 9.6095748075 5.4906030954 18.2216929055
O 12.7869671491 5.3877350814 18.2962906074
O 1.7297592334 8.4069058307 18.1877931367
O 4.7272662926 8.5429007817 18.4011558047
O 8.1852529460 8.4694009305 18.5080873458
O 11.2430890893 8.0268461183 18.0553578823
O 14.5534694337 8.2587826961 18.2251677481
O -0.2827953683 11.2980053044 18.3975143622
O 3.2023158133 11.3187656133 18.1491899455
O 6.4682271615 11.2115500527 18.0452494756
O 9.7177973686 11.1065408948 18.0992012463
O 12.7324948108 11.2584693688 18.1774653450
O 1.4816635918 13.9353818535 18.4538405297
O 4.7461684039 13.9883282400 18.2686866034
O 7.9770216833 13.9686522465 17.9958443172
O 11.2512391766 13.8682888635 18.4798409681
O 14.4334938800 13.9615322269 18.4448605872
O 0.2218498633 16.6578992946 18.5824635189
O 3.1782106973 16.7209629751 18.4095730315
O 6.2426687112 16.5709396838 17.8838083129
O 9.3554437110 16.6608345387 18.2694710474
O 12.8597626258 16.8577240303 18.3459171696
O 1.1778983342 1.0302426648 21.5491952560
O 3.5467970306 1.5683695797 22.8822777295
O 7.8926698021 0.7550156233 21.2353819708
O 11.0513973071 0.6720829271 21.0500709579
O 14.3835482476 0.7727996229 21.3328864669
O -0.1355474172 3.7585058580 20.9870491356
O 3.4972865124 4.1366684057 22.6387280291
O 5.7094465151 4.1455574085 21.1513201002
O 9.7551249494 3.4920139048 21.0129942800
O 12.7115595371 3.3514626803 20.9639538081
O 1.1710238068 6.6336101013 21.4493210263
O 3.1600714073 4.2660997195 21.2838612005
O 4.2039458150 6.6177310668 22.2201566389
O 14.5344318149 6.6116995747 20.9701142455
O 13.3504224587 6.9218658429 21.3397774281
O -0.4170635539 9.6097325138 21.0072645480
O 2.9147803248 9.4937311429 20.6804448484
O 3.3291088986 8.4671878246 21.3542920175
O 8.5080626957 5.8457079094 21.1269162353
O 12.4180135029 9.1006914843 20.6478094510
O 1.9948818676 12.2057783684 21.1859601783
O 5.1562948762 12.6177019762 21.0770971354
O 7.8438163869 11.5706050213 20.7710086699
O 10.8262723636 12.0581734723 21.2086506696
O 13.7871242422 12.0331618026 21.4588975888
O -0.1445269496 14.4943649664 21.1876646515
O 2.9014934841 14.7466603070 21.1047642808
O 6.5944268944 15.1125163504 20.9670086819
O 9.2671592628 14.6849875650 20.9099552218
O 12.6074844765 14.8467461179 21.1719229582
O 1.4383102010 3.3419432922 24.0447653945
O 5.1841085167 3.5686217559 24.9959936671
O 6.9784464562 2.0049918388 23.0198703311
O 11.0153442489 2.6754067313 24.2259036040
O 14.2227162241 2.7900014333 23.6519182939
O -0.0630121212 5.9712519582 23.6531528899
O 8.4877768251 4.8883366272 28.9073563741
O 9.9293807344 3.4139558504 24.9455994402
O 10.7640634112 7.6680061449 22.6147672870
O 13.1039853558 5.9394712958 25.4884543455
O 4.4461558977 8.0169103836 24.7615674516
O 6.3683945423 15.8381757461 30.5880636996
O 4.8569795026 7.1179322450 21.4197801860
O 9.7979191056 6.0900083827 21.8120645379
O 14.4084274510 8.9603635669 23.9187336019
O 1.4293062756 9.7924994607 23.9650577647
O 5.1418864169 10.8796907425 23.5601279717
O 6.8993498130 8.1841669597 22.6826753696
O 8.6889632245 10.7883458538 23.5177417066
O 11.5287621609 10.1963518607 23.4873451891
O 0.8884703916 13.6515087924 23.7706098803
O 5.9461127539 13.9484684641 24.3409361662
O 7.1483760976 14.0931749822 23.3302981586
O 10.6250601133 13.9951041210 24.0993306092
O 14.1378790849 14.2819423425 24.1381669076
O 0.0699985375 17.0297300898 24.1279205108
O 3.1721583220 14.9908081815 24.9099767581
O 4.0349653516 17.9650293890 21.8376963802
O 9.2239025444 17.1956648903 24.1527808175
O 12.5029843447 16.7532586504 23.9250775290
O 3.2272095235 -0.3352718571 24.6051700043
O 6.4091269683 0.2803217884 24.6319382358
O 5.9305537859 0.8638899791 27.2057443266
O 11.2716451214 -0.0137205296 26.9461548673
O 14.6976107665 0.7926057459 26.4951257768
O -0.3945444457 3.8186992421 26.7559813612
O 3.1301406470 2.3951839064 26.4627402915
O 6.5687399230 2.0520385791 27.4231831854
O 8.8591421897 3.5580130382 24.1987426841
O 12.5585173841 3.6544525573 26.8695284967
O 3.0492153049 6.3368941456 24.5260867158
O 9.0105940534 4.1201196575 27.9100968414
O 7.5215466539 12.4496403323 30.0772784239
O 14.3354828750 6.5092614440 28.4485683179
O 16.5623884144 7.0870866520 26.2794707755
O 1.6312720267 8.1273455604 26.8348331166
O 0.7749731896 4.6356681500 31.8409664987
O 1.3982188834 4.7174139006 30.8759866245
O 9.0453614460 12.7938477430 29.1099590352
O 13.4117449777 9.4918300094 26.4632904556
O 2.9221979316 12.2632992100 25.4006099387
O 1.8905523271 11.9614702583 28.9949799925
O 7.1117461665 14.8005966560 30.6360945842
O 11.4500262583 12.1249050550 25.5866290288
O 15.0070974182 11.5803068869 24.7665812436
O 0.5968523378 14.5277331219 26.4815495168
O 2.1440571097 13.0871674883 28.6411148796
O 4.4292866868 14.3800072783 26.3167487669
O 8.3653064392 15.1516956970 26.2060640800
O 13.2235872700 14.4031968704 27.2117606265
Zn 1.6027347223 0.9266698429 2.4152685336
Zn 4.8082037223 0.9266698429 2.4152685336
Zn 8.0136727223 0.9266698429 2.4152685336
Zn 11.2191417223 0.9266698429 2.4152685336
Zn 14.4246107223 0.9266698429 2.4152685336
Zn 0.0000008890 3.7052105667 2.4152685336
Zn 3.2054698890 3.7052105667 2.4152685336
Zn 6.4109388890 3.7052105667 2.4152685336
Zn 9.6164078890 3.7052105667 2.4152685336
Zn 12.8218768890 3.7052105667 2.4152685336
Zn 1.6027360557 6.4837346192 2.4152685336
Zn 4.8082050557 6.4837346192 2.4152685336
Zn 8.0136740557 6.4837346192 2.4152685336
Zn 11.2191430557 6.4837346192 2.4152685336
Zn 14.4246120557 6.4837346192 2.4152685336
Zn 0.0000022223 9.2622753429 2.4152685336
Zn 3.2054712223 9.2622753429 2.4152685336
Zn 6.4109402223 9.2622753429 2.4152685336
Zn 9.6164092223 9.2622753429 2.4152685336
Zn 12.8218782223 9.2622753429 2.4152685336
Zn 1.6027373890 12.0408160667 2.4152685336
Zn 4.8082063890 12.0408160667 2.4152685336
Zn 8.0136753890 12.0408160667 2.4152685336
Zn 11.2191443890 12.0408160667 2.4152685336
Zn 14.4246133890 12.0408160667 2.4152685336
Zn 0.0000035557 14.8193401192 2.4152685336
Zn 3.2054725557 14.8193401192 2.4152685336
Zn 6.4109415557 14.8193401192 2.4152685336
Zn 9.6164105557 14.8193401192 2.4152685336
Zn 12.8218795557 14.8193401192 2.4152685336
Zn 0.0000000000 0.0000011997 5.0001273680
Zn 3.2054690000 0.0000011997 5.0001273680
Zn 6.4109380000 0.0000011997 5.0001273680
Zn 9.6164070000 0.0000011997 5.0001273680
Zn 12.8218760000 0.0000011997 5.0001273680
Zn 1.6027351667 2.7785419234 5.0001273680
Zn 4.8082041667 2.7785419234 5.0001273680
Zn 8.0136731667 2.7785419234 5.0001273680
Zn 11.2191421667 2.7785419234 5.0001273680
Zn 14.4246111667 2.7785419234 5.0001273680
Zn 0.0000013333 5.5570659760 5.0001273680
Zn 3.2054703333 5.5570659760 5.0001273680
Zn 6.4109393333 5.5570659760 5.0001273680
Zn 9.6164083333 5.5570659760 5.0001273680
Zn 12.8218773333 5.5570659760 5.0001273680
Zn 1.6027365000 8.3356066997 5.0001273680
Zn 4.8082055000 8.3356066997 5.0001273680
Zn 8.0136745000 8.3356066997 5.0001273680
Zn 11.2191435000 8.3356066997 5.0001273680
Zn 14.4246125000 8.3356066997 5.0001273680
Zn 0.0000026667 11.1141474234 5.0001273680
Zn 3.2054716667 11.1141474234 5.0001273680
Zn 6.4109406667 11.1141474234 5.0001273680
Zn 9.6164096667 11.1141474234 5.0001273680
Zn 12.8218786667 11.1141474234 5.0001273680
Zn 1.6027378333 13.8926714760 5.0001273680
Zn 4.8082068333 13.8926714760 5.0001273680
Zn 8.0136758333 13.8926714760 5.0001273680
Zn 11.2191448333 13.8926714760 5.0001273680
Zn 14.4246138333 13.8926714760 5.0001273680
Zn 1.7056165991 0.9677321115 7.8613601441
Zn 4.8355867193 0.9702084405 7.9335062364
Zn 7.8486748527 0.7324870807 7.7633358952
Zn 11.2453582091 0.9672299522 7.5739777312
Zn 14.3788079610 0.9713939897 7.8251334960
Zn -0.0812724195 3.7230344270 7.7839714809
Zn 3.2128162204 3.7052888077 7.8258881555
Zn 6.5178851608 3.6693646030 7.7685841542
Zn 9.6695277107 3.6707221976 7.9406565354
Zn 12.8514170370 3.6738150676 7.7746489449
Zn 1.6907724788 6.4847938463 7.9831627163
Zn 4.8828365625 6.4790563318 7.9138650795
Zn 7.9806099563 6.3359718589 7.9717439476
Zn 11.2707233975 6.4168600552 7.8765858644
Zn 14.4518681680 6.3944677225 7.8474651419
Zn -0.0652211623 9.2593002229 7.7593638704
Zn 3.1686479916 9.1726990257 7.8617454806
Zn 6.4182086243 9.1583164079 7.7608420941
Zn 9.5620537820 9.2315184099 7.8078182305
Zn 12.7799993552 9.2188258475 7.7760107157
Zn 1.6640179392 12.0570373232 7.8573568519
Zn 4.8317574115 11.9842013061 7.7622391230
Zn 8.1291657251 11.9731917209 7.8221359266
Zn 11.3148408245 12.0733367729 7.9078543952
Zn 14.5437578829 11.9779897865 7.5698554716
Zn -0.0227792520 14.8625800937 7.7116234771
Zn 3.2113357355 14.8456121553 7.7451022984
Zn 6.3922461804 14.5744817071 7.8449656522
Zn 9.6745282137 14.8039653031 7.6900619789
Zn 12.7818889517 14.7621014011 7.7245605570
Zn 0.0693613096 0.0600657908 10.3763300547
Zn 3.2547667980 -0.1761115065 10.8593419934
Zn 6.6937196524 -0.0348687831 10.7378770217
Zn 9.6999760613 0.0897546976 10.5214269959
Zn 12.8258410708 -0.0270981126 10.5837879582
Zn 1.6200280674 2.7983200175 10.6862807859
Zn 4.7418430205 2.6238662456 10.6731718670
Zn 7.8447303844 2.7246313550 10.6549383622
Zn 11.2375616195 2.7535254563 10.6767515014
Zn 14.3643987322 2.8323936857 10.6471712858
Zn -0.0382512778 5.4871368263 10.5158590257
Zn 3.3473053111 5.4409502588 10.7169590508
Zn 6.2524834319 5.5054218595 10.7163087101
Zn 9.5332320581 5.4544308292 10.7771578580
Zn 12.6489840664 5.6515549377 10.7993317923
Zn 1.4564518185 8.2947288166 10.7412708947
Zn 4.7286207490 8.3523720137 10.7492543903
Zn 7.9940172193 8.2772166242 10.6474371767
Zn 11.0867178564 8.1510328641 10.6286990127
Zn 14.3831536297 8.3274428749 10.4803753462
Zn 0.0835006494 11.1668456918 10.5321122524
Zn 3.2007397651 11.0262805276 10.7415856660
Zn 6.4910934912 11.0352811827 10.7367871594
Zn 9.6849488106 11.0939162894 10.5262325379
Zn 12.8893788815 11.1237990571 10.3764408528
Zn 1.6283300901 13.8945339595 10.5916840864
Zn 4.9482029478 13.8843484362 10.6555505320
Zn 8.1608275392 13.8186740001 10.4974270172
Zn 11.2727575577 13.9216311697 10.4549594915
Zn 14.5089707740 13.8880978618 10.6009206023
Zn 1.4601942321 1.1271228313 13.5208097023
Zn 4.7909183052 1.0796581031 13.5267436514
Zn 8.1657482637 0.9057556553 13.4133109537
Zn 11.4350948250 0.9008722368 13.6816888824
Zn 14.4299098949 1.0450364768 13.3403470543
Zn -0.0637750279 3.8992576007 13.7291613542
Zn 3.1509672856 3.6001681537 13.5840507648
Zn 6.3632301694 3.6755676942 13.6613824938
Zn 9.4437045541 3.5547188615 13.4321167729
Zn 12.6753765720 3.6104543367 13.4424618494
Zn 1.5890680389 6.4612649371 13.6775420599
Zn 4.6415221973 6.4516403264 13.6293164711
Zn 8.0877697172 6.3860780279 13.5604985175
Zn 11.2310892080 6.5216240263 13.3322405686
Zn 14.5289301231 6.5077351472 13.3992861988
Zn 0.0907730003 9.4003484625 13.5501060722
Zn 3.0032025582 9.3258163391 13.4580524739
Zn 6.5627995507 9.2228200487 13.4823634406
Zn 9.6682639939 9.1562282970 13.3483806744
Zn 12.9670473019 9.3501220640 13.2363653335
Zn 1.4794243558 12.1932020830 13.4904087459
Zn 4.8749085182 12.1310824883 13.4645824273
Zn 8.0175249781 12.1347188036 13.2515406693
Zn 11.2012883937 12.0187906049 13.2567334174
Zn 14.3477555135 12.1318698704 13.4508618668
Zn -0.0565617721 15.0982668548 13.6600402109
Zn 3.1276908047 14.8887515160 13.5564745266
Zn 6.3906582676 14.7886082667 13.2458968258
Zn 9.8035093156 14.9735398368 13.4454025309
Zn 12.8086226194 14.8249421575 13.4046499093
Zn 0.0188052599 0.2137642544 16.4624217464
Zn 2.9524563808 0.0717418450 16.2564788914
Zn 6.3733002762 -0.1462466219 15.7684011782
Zn 9.5914898202 0.0278497366 16.2934535418
Zn 12.9130670045 0.1479972273 16.3888291569
Zn 1.4091712006 2.8052912484 16.5472255335
Zn 4.6271007620 2.8793285393 16.4220169392
Zn 8.0542459519 2.7163765876 16.4490169583
Zn 11.2549757256 2.9384968099 16.1209625692
Zn 14.4828701740 2.8053911488 16.4344958085
Zn -0.1899880808 5.7736033375 16.4507671819
Zn 2.9201793787 5.5727133003 16.4438433330
Zn 6.3763670029 5.5328199867 16.2400790523
Zn 9.6699452763 5.5190397463 16.2439824563
Zn 12.9445404534 5.6279156288 16.1158687561
Zn 1.5362640094 8.4445248983 16.3772460157
Zn 4.7351396216 8.3660991395 16.0589170989
Zn 8.3377750539 8.2393501679 16.2393416814
Zn 11.2906624230 8.3800938168 16.1227368375
Zn 14.4031674034 8.3767962539 16.2603422079
Zn -0.0700456539 11.2871086673 16.3894172572
Zn 3.0881183058 11.2849377039 16.1001021104
Zn 6.4380928310 11.0718104642 15.9736832328
Zn 9.8268279948 11.2013387990 16.1607139439
Zn 12.8850417599 11.1410034407 16.0942758110
Zn 1.5054853337 13.9980464413 16.4573700773
Zn 4.7705543302 14.0502570418 16.2279204907
Zn 8.1537853276 13.6872695807 15.9287817611
Zn 11.3273656325 13.9888287184 16.4264136456
Zn 14.2935300661 13.8922585216 16.4489564868
Zn 1.6402256319 1.0273676669 19.4876974092
Zn 4.7305097645 1.0620570281 18.4803143548
Zn 7.6722785956 0.7765104822 18.8605116209
Zn 11.1805268916 0.9505992137 18.9985981863
Zn 14.4752759839 0.7399750410 19.2167031870
Zn -0.1576178021 3.9972808382 19.0847306483
Zn 3.0063898632 3.7546445746 19.3362290075
Zn 6.2402421627 3.7504333589 19.3894881374
Zn 9.6569812052 3.4721605159 18.9000122973
Zn 12.7219024600 3.5886397851 19.1228483346
Zn 1.6147914501 6.7570948913 19.5075219982
Zn 4.6002655118 6.6071369327 18.6620499078
Zn 7.8811083528 6.5482779600 19.0705884171
Zn 11.2229280219 6.2692414118 19.0564427013
Zn 14.0809259823 6.5689306410 18.7935498834
Zn -0.0598902099 9.3632110803 18.9958430478
Zn 3.1852608123 9.6183073605 18.7610035123
Zn 6.3721060388 9.3955740303 18.5480587976
Zn 9.7573583129 9.4027544043 18.5570652978
Zn 12.7394144323 9.2956176914 18.6926777713
Zn 1.4154271169 12.0841229776 19.0945944940
Zn 4.9129933221 12.1191591083 19.0439533306
Zn 8.0554696442 11.9044577818 18.6426331634
Zn 11.1947066154 11.9286984632 19.3052562829
Zn 14.2746060458 12.0878973964 19.5698008218
Zn 0.1004074561 14.8989546554 19.3468595964
Zn 3.0871144125 14.7879347847 18.9496309581
Zn 6.5335493641 14.8545660442 18.9792171975
Zn 9.5784948447 14.8262563613 18.8413391077
Zn 12.8828324996 14.7283111305 19.3108417630
Zn -0.2404670446 -0.3466089770 21.9917943270
Zn 9.4803150014 -0.1114139740 21.8697434669
Zn 12.4910826176 0.1186835837 21.9921759660
Zn 5.8054086903 3.6267804868 23.0506801973
Zn 8.0422961405 2.8642106540 21.6311421874
Zn 14.2918123358 2.8473178995 21.6548110185
Zn -0.7694582088 5.0730477727 22.0057276458
Zn 0.9935585595 9.1760926475 22.1371648312
Zn 14.0242709191 9.1002039658 21.8390171543
Zn 3.6027179828 11.3835985930 21.5329107468
Zn 12.1896045704 10.8894155175 21.9837472391
Zn 1.6471505773 13.7733723677 22.0288151454
Zn 4.7353097226 14.5114914344 21.0714530730
Zn 7.7091401302 13.6449059441 21.4741112872
Zn 11.0159233030 13.9077814485 21.5754564535
Zn 14.2340788968 13.5965563799 22.3861041758
Zn 1.9282268872 1.0066733824 23.7661382520
Zn 6.5593239627 -0.0181337926 22.4795020411
Zn 10.7860291160 0.8427976021 24.9643408238
Zn 14.2305514405 0.8131416357 24.3068539126
Zn 1.0382026264 2.6868503194 22.1440969028
Zn 11.0783092623 2.6242572094 21.8691026370
Zn 13.3529409137 3.9491668282 24.9695796063
Zn 1.9439441930 6.0771477395 23.0035917124
Zn 14.3856721488 6.9123153005 24.3303249768
Zn -0.3820738185 9.6410899272 25.3235404618
Zn 5.9533902950 9.0211881833 24.0508611153
Zn 9.8504737479 9.1978250352 22.9478403336
Zn 12.6398667678 9.1818407631 24.7688989466
Zn 1.0040345307 11.7479601246 24.3731306861
Zn 6.5660279455 11.5473093306 22.2188028759
Zn 10.1716857341 11.4397782495 24.1986027689
Zn -0.0794666676 14.9980226747 24.6847821815
Zn 8.8232857936 14.2040260630 24.7035343174
Zn 12.1943684545 14.7394855498 24.6646620140
Zn 9.7167508254 -0.8745933471 27.0895285155
Zn 13.1586156997 -0.3078923588 27.0315683435
Zn 0.9681750804 2.1887532397 26.1645841297
Zn 4.6758059674 1.6194614232 26.0534377845
Zn 7.7540572128 1.7687933965 24.9230834475
Zn 14.1589580414 2.5068058244 27.0320295521
Zn 0.1922402131 4.8852797316 25.3603684146
Zn 3.2776711837 3.5710874940 24.8376872123
Zn 13.5731195929 5.4718486204 27.2776574800
Zn 2.5720126385 8.3431895327 24.9019447435
Zn 13.8313344685 8.1481726196 27.6717732191
Zn 4.7586338892 12.1989086978 24.7568531259
Zn 13.3421633044 11.7263085434 25.7196017793
Zn 2.3713484234 13.5888728437 26.8070913900
Zn 6.2673625177 15.5553978990 26.0531960968
Zn 15.0219613554 13.9940299447 27.1292773772

## Sheet: S16_0.xyz
Initial atomic coordinates of Zn deficent wurtize ZnO slab structure in Fig. S16
i = 0, time = 0.000, E = -20608.0726404550
O 1.6027511939 2.7781743869 1.7911729725
O 4.8082201939 2.7781743869 1.7911729725
O 8.0136891939 2.7781743869 1.7911729725
O 11.2191581939 2.7781743869 1.7911729725
O 14.4246271939 2.7781743869 1.7911729725
O 0.0000173606 5.5566984394 1.7911729725
O 3.2054863606 5.5566984394 1.7911729725
O 6.4109553606 5.5566984394 1.7911729725
O 9.6164243606 5.5566984394 1.7911729725
O 12.8218933606 5.5566984394 1.7911729725
O 1.6027525273 8.3352391631 1.7911729725
O 4.8082215273 8.3352391631 1.7911729725
O 8.0136905273 8.3352391631 1.7911729725
O 11.2191595273 8.3352391631 1.7911729725
O 14.4246285273 8.3352391631 1.7911729725
O 0.0000186939 11.1137798869 1.7911729725
O 3.2054876939 11.1137798869 1.7911729725
O 6.4109566939 11.1137798869 1.7911729725
O 9.6164256939 11.1137798869 1.7911729725
O 12.8218946939 11.1137798869 1.7911729725
O 1.6027538606 13.8923039394 1.7911729725
O 4.8082228606 13.8923039394 1.7911729725
O 8.0136918606 13.8923039394 1.7911729725
O 11.2191608606 13.8923039394 1.7911729725
O 14.4246298606 13.8923039394 1.7911729725
O 0.0000200273 16.6708446631 1.7911729725
O 3.2054890273 16.6708446631 1.7911729725
O 6.4109580273 16.6708446631 1.7911729725
O 9.6164270273 16.6708446631 1.7911729725
O 12.8218960273 16.6708446631 1.7911729725
O 1.6027347224 0.9270370800 4.3760318069
O 4.8082037224 0.9270370800 4.3760318069
O 8.0136727224 0.9270370800 4.3760318069
O 11.2191417224 0.9270370800 4.3760318069
O 14.4246107224 0.9270370800 4.3760318069
O 0.0000008891 3.7055611326 4.3760318069
O 3.2054698891 3.7055611326 4.3760318069
O 6.4109388891 3.7055611326 4.3760318069
O 9.6164078891 3.7055611326 4.3760318069
O 12.8218768891 3.7055611326 4.3760318069
O 1.6027360558 6.4841018563 4.3760318069
O 4.8082050558 6.4841018563 4.3760318069
O 8.0136740558 6.4841018563 4.3760318069
O 11.2191430558 6.4841018563 4.3760318069
O 14.4246120558 6.4841018563 4.3760318069
O 0.0000022224 9.2626425800 4.3760318069
O 3.2054712224 9.2626425800 4.3760318069
O 6.4109402224 9.2626425800 4.3760318069
O 9.6164092224 9.2626425800 4.3760318069
O 12.8218782224 9.2626425800 4.3760318069
O 1.6027373891 12.0411666326 4.3760318069
O 4.8082063891 12.0411666326 4.3760318069
O 8.0136753891 12.0411666326 4.3760318069
O 11.2191443891 12.0411666326 4.3760318069
O 14.4246133891 12.0411666326 4.3760318069
O 0.0000035558 14.8197073563 4.3760318069
O 3.2054725558 14.8197073563 4.3760318069
O 6.4109415558 14.8197073563 4.3760318069
O 9.6164105558 14.8197073563 4.3760318069
O 12.8218795558 14.8197073563 4.3760318069
O 1.6027351666 2.7781756273 6.9608906413
O 4.8082041666 2.7781756273 6.9608906413
O 8.0136731666 2.7781756273 6.9608906413
O 11.2191421666 2.7781756273 6.9608906413
O 14.4246111666 2.7781756273 6.9608906413
O 0.0000013332 5.5566996798 6.9608906413
O 3.2054703332 5.5566996798 6.9608906413
O 6.4109393332 5.5566996798 6.9608906413
O 9.6164083332 5.5566996798 6.9608906413
O 12.8218773332 5.5566996798 6.9608906413
O 1.6027364999 8.3352404035 6.9608906413
O 4.8082054999 8.3352404035 6.9608906413
O 8.0136744999 8.3352404035 6.9608906413
O 11.2191434999 8.3352404035 6.9608906413
O 14.4246124999 8.3352404035 6.9608906413
O 0.0000026666 11.1137811273 6.9608906413
O 3.2054716666 11.1137811273 6.9608906413
O 6.4109406666 11.1137811273 6.9608906413
O 9.6164096666 11.1137811273 6.9608906413
O 12.8218786666 11.1137811273 6.9608906413
O 1.6027378332 13.8923051798 6.9608906413
O 4.8082068332 13.8923051798 6.9608906413
O 8.0136758332 13.8923051798 6.9608906413
O 11.2191448332 13.8923051798 6.9608906413
O 14.4246138332 13.8923051798 6.9608906413
O 0.0000039999 16.6708459035 6.9608906413
O 3.2054729999 16.6708459035 6.9608906413
O 6.4109419999 16.6708459035 6.9608906413
O 9.6164109999 16.6708459035 6.9608906413
O 12.8218799999 16.6708459035 6.9608906413
O 1.6027347224 0.9270383204 9.5457087967
O 4.8082037224 0.9270383204 9.5457087967
O 8.0136727224 0.9270383204 9.5457087967
O 11.2191417224 0.9270383204 9.5457087967
O 14.4246107224 0.9270383204 9.5457087967
O 0.0000008891 3.7055623729 9.5457087967
O 3.2054698891 3.7055623729 9.5457087967
O 6.4109388891 3.7055623729 9.5457087967
O 9.6164078891 3.7055623729 9.5457087967
O 12.8218768891 3.7055623729 9.5457087967
O 1.6027360558 6.4841030967 9.5457087967
O 4.8082050558 6.4841030967 9.5457087967
O 8.0136740558 6.4841030967 9.5457087967
O 11.2191430558 6.4841030967 9.5457087967
O 14.4246120558 6.4841030967 9.5457087967
O 0.0000022224 9.2626438204 9.5457087967
O 3.2054712224 9.2626438204 9.5457087967
O 6.4109402224 9.2626438204 9.5457087967
O 9.6164092224 9.2626438204 9.5457087967
O 12.8218782224 9.2626438204 9.5457087967
O 1.6027373891 12.0411678729 9.5457087967
O 4.8082063891 12.0411678729 9.5457087967
O 8.0136753891 12.0411678729 9.5457087967
O 11.2191443891 12.0411678729 9.5457087967
O 14.4246133891 12.0411678729 9.5457087967
O 0.0000035558 14.8197085967 9.5457087967
O 3.2054725558 14.8197085967 9.5457087967
O 6.4109415558 14.8197085967 9.5457087967
O 9.6164105558 14.8197085967 9.5457087967
O 12.8218795558 14.8197085967 9.5457087967
O 1.6027351666 2.7781768676 12.1305676311
O 4.8082041666 2.7781768676 12.1305676311
O 8.0136731666 2.7781768676 12.1305676311
O 11.2191421666 2.7781768676 12.1305676311
O 14.4246111666 2.7781768676 12.1305676311
O 0.0000013332 5.5567009202 12.1305676311
O 3.2054703332 5.5567009202 12.1305676311
O 6.4109393332 5.5567009202 12.1305676311
O 9.6164083332 5.5567009202 12.1305676311
O 12.8218773332 5.5567009202 12.1305676311
O 1.6027364999 8.3352416439 12.1305676311
O 4.8082054999 8.3352416439 12.1305676311
O 8.0136744999 8.3352416439 12.1305676311
O 11.2191434999 8.3352416439 12.1305676311
O 14.4246124999 8.3352416439 12.1305676311
O 0.0000026666 11.1137823676 12.1305676311
O 3.2054716666 11.1137823676 12.1305676311
O 6.4109406666 11.1137823676 12.1305676311
O 9.6164096666 11.1137823676 12.1305676311
O 12.8218786666 11.1137823676 12.1305676311
O 1.6027378332 13.8923064202 12.1305676311
O 4.8082068332 13.8923064202 12.1305676311
O 8.0136758332 13.8923064202 12.1305676311
O 11.2191448332 13.8923064202 12.1305676311
O 14.4246138332 13.8923064202 12.1305676311
O 0.0000039999 16.6708471439 12.1305676311
O 3.2054729999 16.6708471439 12.1305676311
O 6.4109419999 16.6708471439 12.1305676311
O 9.6164109999 16.6708471439 12.1305676311
O 12.8218799999 16.6708471439 12.1305676311
O 1.6027347224 0.9270395608 14.7154264654
O 4.8082037224 0.9270395608 14.7154264654
O 8.0136727224 0.9270395608 14.7154264654
O 11.2191417224 0.9270395608 14.7154264654
O 14.4246107224 0.9270395608 14.7154264654
O 0.0000008891 3.7055636133 14.7154264654
O 3.2054698891 3.7055636133 14.7154264654
O 6.4109388891 3.7055636133 14.7154264654
O 9.6164078891 3.7055636133 14.7154264654
O 12.8218768891 3.7055636133 14.7154264654
O 1.6027360558 6.4841043371 14.7154264654
O 4.8082050558 6.4841043371 14.7154264654
O 8.0136740558 6.4841043371 14.7154264654
O 11.2191430558 6.4841043371 14.7154264654
O 14.4246120558 6.4841043371 14.7154264654
O 0.0000022224 9.2626450608 14.7154264654
O 3.2054712224 9.2626450608 14.7154264654
O 6.4109402224 9.2626450608 14.7154264654
O 9.6164092224 9.2626450608 14.7154264654
O 12.8218782224 9.2626450608 14.7154264654
O 1.6027373891 12.0411691133 14.7154264654
O 4.8082063891 12.0411691133 14.7154264654
O 8.0136753891 12.0411691133 14.7154264654
O 11.2191443891 12.0411691133 14.7154264654
O 14.4246133891 12.0411691133 14.7154264654
O 0.0000035558 14.8197098371 14.7154264654
O 3.2054725558 14.8197098371 14.7154264654
O 6.4109415558 14.8197098371 14.7154264654
O 9.6164105558 14.8197098371 14.7154264654
O 12.8218795558 14.8197098371 14.7154264654
O 1.6027351666 2.7781781080 17.3002852998
O 4.8082041666 2.7781781080 17.3002852998
O 8.0136731666 2.7781781080 17.3002852998
O 11.2191421666 2.7781781080 17.3002852998
O 14.4246111666 2.7781781080 17.3002852998
O 0.0000013332 5.5567021606 17.3002852998
O 3.2054703332 5.5567021606 17.3002852998
O 6.4109393332 5.5567021606 17.3002852998
O 9.6164083332 5.5567021606 17.3002852998
O 12.8218773332 5.5567021606 17.3002852998
O 1.6027364999 8.3352428843 17.3002852998
O 4.8082054999 8.3352428843 17.3002852998
O 8.0136744999 8.3352428843 17.3002852998
O 11.2191434999 8.3352428843 17.3002852998
O 14.4246124999 8.3352428843 17.3002852998
O 0.0000026666 11.1137836080 17.3002852998
O 3.2054716666 11.1137836080 17.3002852998
O 6.4109406666 11.1137836080 17.3002852998
O 9.6164096666 11.1137836080 17.3002852998
O 12.8218786666 11.1137836080 17.3002852998
O 1.6027378332 13.8923076606 17.3002852998
O 4.8082068332 13.8923076606 17.3002852998
O 8.0136758332 13.8923076606 17.3002852998
O 11.2191448332 13.8923076606 17.3002852998
O 14.4246138332 13.8923076606 17.3002852998
O 0.0000039999 16.6708483843 17.3002852998
O 3.2054729999 16.6708483843 17.3002852998
O 6.4109419999 16.6708483843 17.3002852998
O 9.6164109999 16.6708483843 17.3002852998
O 12.8218799999 16.6708483843 17.3002852998
O 1.6027347224 0.9270408012 19.8851034553
O 4.8082037224 0.9270408012 19.8851034553
O 8.0136727224 0.9270408012 19.8851034553
O 11.2191417224 0.9270408012 19.8851034553
O 14.4246107224 0.9270408012 19.8851034553
O 0.0000008891 3.7055648537 19.8851034553
O 3.2054698891 3.7055648537 19.8851034553
O 6.4109388891 3.7055648537 19.8851034553
O 9.6164078891 3.7055648537 19.8851034553
O 12.8218768891 3.7055648537 19.8851034553
O 1.6027360558 6.4841055775 19.8851034553
O 4.8082050558 6.4841055775 19.8851034553
O 8.0136740558 6.4841055775 19.8851034553
O 11.2191430558 6.4841055775 19.8851034553
O 14.4246120558 6.4841055775 19.8851034553
O 0.0000022224 9.2626463012 19.8851034553
O 3.2054712224 9.2626463012 19.8851034553
O 6.4109402224 9.2626463012 19.8851034553
O 9.6164092224 9.2626463012 19.8851034553
O 12.8218782224 9.2626463012 19.8851034553
O 1.6027373891 12.0411703537 19.8851034553
O 4.8082063891 12.0411703537 19.8851034553
O 8.0136753891 12.0411703537 19.8851034553
O 11.2191443891 12.0411703537 19.8851034553
O 14.4246133891 12.0411703537 19.8851034553
O 0.0000035558 14.8197110775 19.8851034553
O 3.2054725558 14.8197110775 19.8851034553
O 6.4109415558 14.8197110775 19.8851034553
O 9.6164105558 14.8197110775 19.8851034553
O 12.8218795558 14.8197110775 19.8851034553
O 1.6027351666 2.7781793484 22.4699622896
O 4.8082041666 2.7781793484 22.4699622896
O 8.0136731666 2.7781793484 22.4699622896
O 11.2191421666 2.7781793484 22.4699622896
O 14.4246111666 2.7781793484 22.4699622896
O 0.0000013332 5.5567034009 22.4699622896
O 3.2054703332 5.5567034009 22.4699622896
O 6.4109393332 5.5567034009 22.4699622896
O 9.6164083332 5.5567034009 22.4699622896
O 12.8218773332 5.5567034009 22.4699622896
O 1.6027364999 8.3352441247 22.4699622896
O 4.8082054999 8.3352441247 22.4699622896
O 8.0136744999 8.3352441247 22.4699622896
O 11.2191434999 8.3352441247 22.4699622896
O 14.4246124999 8.3352441247 22.4699622896
O 0.0000026666 11.1137848484 22.4699622896
O 3.2054716666 11.1137848484 22.4699622896
O 6.4109406666 11.1137848484 22.4699622896
O 9.6164096666 11.1137848484 22.4699622896
O 12.8218786666 11.1137848484 22.4699622896
O 1.6027378332 13.8923089009 22.4699622896
O 4.8082068332 13.8923089009 22.4699622896
O 8.0136758332 13.8923089009 22.4699622896
O 11.2191448332 13.8923089009 22.4699622896
O 14.4246138332 13.8923089009 22.4699622896
O 0.0000039999 16.6708496247 22.4699622896
O 3.2054729999 16.6708496247 22.4699622896
O 6.4109419999 16.6708496247 22.4699622896
O 9.6164109999 16.6708496247 22.4699622896
O 12.8218799999 16.6708496247 22.4699622896
O 1.6027347224 0.9270420416 25.0547804451
O 4.8082037224 0.9270420416 25.0547804451
O 8.0136727224 0.9270420416 25.0547804451
O 11.2191417224 0.9270420416 25.0547804451
O 14.4246107224 0.9270420416 25.0547804451
O 0.0000008891 3.7055660941 25.0547804451
O 3.2054698891 3.7055660941 25.0547804451
O 6.4109388891 3.7055660941 25.0547804451
O 9.6164078891 3.7055660941 25.0547804451
O 12.8218768891 3.7055660941 25.0547804451
O 1.6027360558 6.4841068178 25.0547804451
O 4.8082050558 6.4841068178 25.0547804451
O 8.0136740558 6.4841068178 25.0547804451
O 11.2191430558 6.4841068178 25.0547804451
O 14.4246120558 6.4841068178 25.0547804451
O 0.0000022224 9.2626475416 25.0547804451
O 3.2054712224 9.2626475416 25.0547804451
O 6.4109402224 9.2626475416 25.0547804451
O 9.6164092224 9.2626475416 25.0547804451
O 12.8218782224 9.2626475416 25.0547804451
O 1.6027373891 12.0411715941 25.0547804451
O 4.8082063891 12.0411715941 25.0547804451
O 8.0136753891 12.0411715941 25.0547804451
O 11.2191443891 12.0411715941 25.0547804451
O 14.4246133891 12.0411715941 25.0547804451
O 0.0000035558 14.8197123178 25.0547804451
O 3.2054725558 14.8197123178 25.0547804451
O 6.4109415558 14.8197123178 25.0547804451
O 9.6164105558 14.8197123178 25.0547804451
O 12.8218795558 14.8197123178 25.0547804451
Zn 1.6027347223 0.9266698429 2.4152685336
Zn 4.8082037223 0.9266698429 2.4152685336
Zn 8.0136727223 0.9266698429 2.4152685336
Zn 11.2191417223 0.9266698429 2.4152685336
Zn 14.4246107223 0.9266698429 2.4152685336
Zn 0.0000008890 3.7052105667 2.4152685336
Zn 3.2054698890 3.7052105667 2.4152685336
Zn 6.4109388890 3.7052105667 2.4152685336
Zn 9.6164078890 3.7052105667 2.4152685336
Zn 12.8218768890 3.7052105667 2.4152685336
Zn 1.6027360557 6.4837346192 2.4152685336
Zn 4.8082050557 6.4837346192 2.4152685336
Zn 8.0136740557 6.4837346192 2.4152685336
Zn 11.2191430557 6.4837346192 2.4152685336
Zn 14.4246120557 6.4837346192 2.4152685336
Zn 0.0000022223 9.2622753429 2.4152685336
Zn 3.2054712223 9.2622753429 2.4152685336
Zn 6.4109402223 9.2622753429 2.4152685336
Zn 9.6164092223 9.2622753429 2.4152685336
Zn 12.8218782223 9.2622753429 2.4152685336
Zn 1.6027373890 12.0408160667 2.4152685336
Zn 4.8082063890 12.0408160667 2.4152685336
Zn 8.0136753890 12.0408160667 2.4152685336
Zn 11.2191443890 12.0408160667 2.4152685336
Zn 14.4246133890 12.0408160667 2.4152685336
Zn 0.0000035557 14.8193401192 2.4152685336
Zn 3.2054725557 14.8193401192 2.4152685336
Zn 6.4109415557 14.8193401192 2.4152685336
Zn 9.6164105557 14.8193401192 2.4152685336
Zn 12.8218795557 14.8193401192 2.4152685336
Zn 0.0000000000 0.0000011997 5.0001273680
Zn 3.2054690000 0.0000011997 5.0001273680
Zn 6.4109380000 0.0000011997 5.0001273680
Zn 9.6164070000 0.0000011997 5.0001273680
Zn 12.8218760000 0.0000011997 5.0001273680
Zn 1.6027351667 2.7785419234 5.0001273680
Zn 4.8082041667 2.7785419234 5.0001273680
Zn 8.0136731667 2.7785419234 5.0001273680
Zn 11.2191421667 2.7785419234 5.0001273680
Zn 14.4246111667 2.7785419234 5.0001273680
Zn 0.0000013333 5.5570659760 5.0001273680
Zn 3.2054703333 5.5570659760 5.0001273680
Zn 6.4109393333 5.5570659760 5.0001273680
Zn 9.6164083333 5.5570659760 5.0001273680
Zn 12.8218773333 5.5570659760 5.0001273680
Zn 1.6027365000 8.3356066997 5.0001273680
Zn 4.8082055000 8.3356066997 5.0001273680
Zn 8.0136745000 8.3356066997 5.0001273680
Zn 11.2191435000 8.3356066997 5.0001273680
Zn 14.4246125000 8.3356066997 5.0001273680
Zn 0.0000026667 11.1141474234 5.0001273680
Zn 3.2054716667 11.1141474234 5.0001273680
Zn 6.4109406667 11.1141474234 5.0001273680
Zn 9.6164096667 11.1141474234 5.0001273680
Zn 12.8218786667 11.1141474234 5.0001273680
Zn 1.6027378333 13.8926714760 5.0001273680
Zn 4.8082068333 13.8926714760 5.0001273680
Zn 8.0136758333 13.8926714760 5.0001273680
Zn 11.2191448333 13.8926714760 5.0001273680
Zn 14.4246138333 13.8926714760 5.0001273680
Zn 1.6027347223 0.9266710833 7.5849862023
Zn 4.8082037223 0.9266710833 7.5849862023
Zn 8.0136727223 0.9266710833 7.5849862023
Zn 11.2191417223 0.9266710833 7.5849862023
Zn 14.4246107223 0.9266710833 7.5849862023
Zn 0.0000008890 3.7052118071 7.5849862023
Zn 3.2054698890 3.7052118071 7.5849862023
Zn 6.4109388890 3.7052118071 7.5849862023
Zn 9.6164078890 3.7052118071 7.5849862023
Zn 12.8218768890 3.7052118071 7.5849862023
Zn 1.6027360557 6.4837358596 7.5849862023
Zn 4.8082050557 6.4837358596 7.5849862023
Zn 8.0136740557 6.4837358596 7.5849862023
Zn 11.2191430557 6.4837358596 7.5849862023
Zn 14.4246120557 6.4837358596 7.5849862023
Zn 0.0000022223 9.2622765833 7.5849862023
Zn 3.2054712223 9.2622765833 7.5849862023
Zn 6.4109402223 9.2622765833 7.5849862023
Zn 9.6164092223 9.2622765833 7.5849862023
Zn 12.8218782223 9.2622765833 7.5849862023
Zn 1.6027373890 12.0408173071 7.5849862023
Zn 4.8082063890 12.0408173071 7.5849862023
Zn 8.0136753890 12.0408173071 7.5849862023
Zn 11.2191443890 12.0408173071 7.5849862023
Zn 14.4246133890 12.0408173071 7.5849862023
Zn 0.0000035557 14.8193413596 7.5849862023
Zn 3.2054725557 14.8193413596 7.5849862023
Zn 6.4109415557 14.8193413596 7.5849862023
Zn 9.6164105557 14.8193413596 7.5849862023
Zn 12.8218795557 14.8193413596 7.5849862023
Zn 0.0000000000 0.0000024401 10.1698043578
Zn 3.2054690000 0.0000024401 10.1698043578
Zn 6.4109380000 0.0000024401 10.1698043578
Zn 9.6164070000 0.0000024401 10.1698043578
Zn 12.8218760000 0.0000024401 10.1698043578
Zn 1.6027351667 2.7785431638 10.1698043578
Zn 4.8082041667 2.7785431638 10.1698043578
Zn 8.0136731667 2.7785431638 10.1698043578
Zn 11.2191421667 2.7785431638 10.1698043578
Zn 14.4246111667 2.7785431638 10.1698043578
Zn 0.0000013333 5.5570672164 10.1698043578
Zn 3.2054703333 5.5570672164 10.1698043578
Zn 6.4109393333 5.5570672164 10.1698043578
Zn 9.6164083333 5.5570672164 10.1698043578
Zn 12.8218773333 5.5570672164 10.1698043578
Zn 1.6027365000 8.3356079401 10.1698043578
Zn 4.8082055000 8.3356079401 10.1698043578
Zn 8.0136745000 8.3356079401 10.1698043578
Zn 11.2191435000 8.3356079401 10.1698043578
Zn 14.4246125000 8.3356079401 10.1698043578
Zn 0.0000026667 11.1141486638 10.1698043578
Zn 3.2054716667 11.1141486638 10.1698043578
Zn 6.4109406667 11.1141486638 10.1698043578
Zn 9.6164096667 11.1141486638 10.1698043578
Zn 12.8218786667 11.1141486638 10.1698043578
Zn 1.6027378333 13.8926727164 10.1698043578
Zn 4.8082068333 13.8926727164 10.1698043578
Zn 8.0136758333 13.8926727164 10.1698043578
Zn 11.2191448333 13.8926727164 10.1698043578
Zn 14.4246138333 13.8926727164 10.1698043578
Zn 1.6027347223 0.9266723237 12.7546631921
Zn 4.8082037223 0.9266723237 12.7546631921
Zn 8.0136727223 0.9266723237 12.7546631921
Zn 11.2191417223 0.9266723237 12.7546631921
Zn 14.4246107223 0.9266723237 12.7546631921
Zn 0.0000008890 3.7052130475 12.7546631921
Zn 3.2054698890 3.7052130475 12.7546631921
Zn 6.4109388890 3.7052130475 12.7546631921
Zn 9.6164078890 3.7052130475 12.7546631921
Zn 12.8218768890 3.7052130475 12.7546631921
Zn 1.6027360557 6.4837371000 12.7546631921
Zn 4.8082050557 6.4837371000 12.7546631921
Zn 8.0136740557 6.4837371000 12.7546631921
Zn 11.2191430557 6.4837371000 12.7546631921
Zn 14.4246120557 6.4837371000 12.7546631921
Zn 0.0000022223 9.2622778237 12.7546631921
Zn 3.2054712223 9.2622778237 12.7546631921
Zn 6.4109402223 9.2622778237 12.7546631921
Zn 9.6164092223 9.2622778237 12.7546631921
Zn 12.8218782223 9.2622778237 12.7546631921
Zn 1.6027373890 12.0408185475 12.7546631921
Zn 4.8082063890 12.0408185475 12.7546631921
Zn 8.0136753890 12.0408185475 12.7546631921
Zn 11.2191443890 12.0408185475 12.7546631921
Zn 14.4246133890 12.0408185475 12.7546631921
Zn 0.0000035557 14.8193426000 12.7546631921
Zn 3.2054725557 14.8193426000 12.7546631921
Zn 6.4109415557 14.8193426000 12.7546631921
Zn 9.6164105557 14.8193426000 12.7546631921
Zn 12.8218795557 14.8193426000 12.7546631921
Zn 0.0000000000 0.0000036805 15.3395220265
Zn 3.2054690000 0.0000036805 15.3395220265
Zn 6.4109380000 0.0000036805 15.3395220265
Zn 9.6164070000 0.0000036805 15.3395220265
Zn 12.8218760000 0.0000036805 15.3395220265
Zn 1.6027351667 2.7785444042 15.3395220265
Zn 4.8082041667 2.7785444042 15.3395220265
Zn 8.0136731667 2.7785444042 15.3395220265
Zn 11.2191421667 2.7785444042 15.3395220265
Zn 14.4246111667 2.7785444042 15.3395220265
Zn 0.0000013333 5.5570684567 15.3395220265
Zn 3.2054703333 5.5570684567 15.3395220265
Zn 6.4109393333 5.5570684567 15.3395220265
Zn 9.6164083333 5.5570684567 15.3395220265
Zn 12.8218773333 5.5570684567 15.3395220265
Zn 1.6027365000 8.3356091805 15.3395220265
Zn 4.8082055000 8.3356091805 15.3395220265
Zn 8.0136745000 8.3356091805 15.3395220265
Zn 11.2191435000 8.3356091805 15.3395220265
Zn 14.4246125000 8.3356091805 15.3395220265
Zn 0.0000026667 11.1141499042 15.3395220265
Zn 3.2054716667 11.1141499042 15.3395220265
Zn 6.4109406667 11.1141499042 15.3395220265
Zn 9.6164096667 11.1141499042 15.3395220265
Zn 12.8218786667 11.1141499042 15.3395220265
Zn 1.6027378333 13.8926739567 15.3395220265
Zn 4.8082068333 13.8926739567 15.3395220265
Zn 8.0136758333 13.8926739567 15.3395220265
Zn 11.2191448333 13.8926739567 15.3395220265
Zn 14.4246138333 13.8926739567 15.3395220265
Zn 1.6027347223 0.9266735641 17.9243401820
Zn 4.8082037223 0.9266735641 17.9243401820
Zn 8.0136727223 0.9266735641 17.9243401820
Zn 11.2191417223 0.9266735641 17.9243401820
Zn 14.4246107223 0.9266735641 17.9243401820
Zn 0.0000008890 3.7052142878 17.9243401820
Zn 3.2054698890 3.7052142878 17.9243401820
Zn 6.4109388890 3.7052142878 17.9243401820
Zn 9.6164078890 3.7052142878 17.9243401820
Zn 12.8218768890 3.7052142878 17.9243401820
Zn 1.6027360557 6.4837383404 17.9243401820
Zn 4.8082050557 6.4837383404 17.9243401820
Zn 8.0136740557 6.4837383404 17.9243401820
Zn 11.2191430557 6.4837383404 17.9243401820
Zn 14.4246120557 6.4837383404 17.9243401820
Zn 0.0000022223 9.2622790641 17.9243401820
Zn 3.2054712223 9.2622790641 17.9243401820
Zn 6.4109402223 9.2622790641 17.9243401820
Zn 9.6164092223 9.2622790641 17.9243401820
Zn 12.8218782223 9.2622790641 17.9243401820
Zn 1.6027373890 12.0408197878 17.9243401820
Zn 4.8082063890 12.0408197878 17.9243401820
Zn 8.0136753890 12.0408197878 17.9243401820
Zn 11.2191443890 12.0408197878 17.9243401820
Zn 14.4246133890 12.0408197878 17.9243401820
Zn 0.0000035557 14.8193438404 17.9243401820
Zn 3.2054725557 14.8193438404 17.9243401820
Zn 6.4109415557 14.8193438404 17.9243401820
Zn 9.6164105557 14.8193438404 17.9243401820
Zn 12.8218795557 14.8193438404 17.9243401820
Zn 0.0000000000 0.0000049209 20.5091990163
Zn 9.6164070000 0.0000049209 20.5091990163
Zn 12.8218760000 0.0000049209 20.5091990163
Zn 4.8082041667 2.7785456446 20.5091990163
Zn 8.0136731667 2.7785456446 20.5091990163
Zn 14.4246111667 2.7785456446 20.5091990163
Zn 0.0000013333 5.5570696971 20.5091990163
Zn 1.6027365000 8.3356104209 20.5091990163
Zn 14.4246125000 8.3356104209 20.5091990163
Zn 3.2054716667 11.1141511446 20.5091990163
Zn 12.8218786667 11.1141511446 20.5091990163
Zn 1.6027378333 13.8926751971 20.5091990163
Zn 4.8082068333 13.8926751971 20.5091990163
Zn 8.0136758333 13.8926751971 20.5091990163
Zn 11.2191448333 13.8926751971 20.5091990163
Zn 14.4246138333 13.8926751971 20.5091990163
Zn 1.6027347223 0.9266748045 23.0940578507
Zn 8.0136727223 0.9266748045 23.0940578507
Zn 11.2191417223 0.9266748045 23.0940578507
Zn 14.4246107223 0.9266748045 23.0940578507
Zn 0.0000008890 3.7052155282 23.0940578507
Zn 9.6164078890 3.7052155282 23.0940578507
Zn 12.8218768890 3.7052155282 23.0940578507
Zn 1.6027360557 6.4837395808 23.0940578507
Zn 14.4246120557 6.4837395808 23.0940578507
Zn 0.0000022223 9.2622803045 23.0940578507
Zn 3.2054712223 9.2622803045 23.0940578507
Zn 9.6164092223 9.2622803045 23.0940578507
Zn 12.8218782223 9.2622803045 23.0940578507
Zn 1.6027373890 12.0408210282 23.0940578507
Zn 8.0136753890 12.0408210282 23.0940578507
Zn 11.2191443890 12.0408210282 23.0940578507
Zn 0.0000035557 14.8193450808 23.0940578507
Zn 9.6164105557 14.8193450808 23.0940578507
Zn 12.8218795557 14.8193450808 23.0940578507
Zn 9.6164070000 0.0000061613 25.6788760061
Zn 12.8218760000 0.0000061613 25.6788760061
Zn 1.6027351667 2.7785468850 25.6788760061
Zn 4.8082041667 2.7785468850 25.6788760061
Zn 8.0136731667 2.7785468850 25.6788760061
Zn 14.4246111667 2.7785468850 25.6788760061
Zn 0.0000013333 5.5570709375 25.6788760061
Zn 3.2054703333 5.5570709375 25.6788760061
Zn 9.6164083333 5.5570709375 25.6788760061
Zn 1.6027365000 8.3356116613 25.6788760061
Zn 11.2191435000 8.3356116613 25.6788760061
Zn 3.2054716667 11.1141523850 25.6788760061
Zn 12.8218786667 11.1141523850 25.6788760061
Zn 1.6027378333 13.8926764375 25.6788760061
Zn 8.0136758333 13.8926764375 25.6788760061
Zn 14.4246138333 13.8926764375 25.6788760061

## Sheet: S16_30.xyz
Atomic coordinates of Zn deficent wurtize ZnO slab structure after 30fs ab initio MD simulation in Fig. S16
i = 9, time = 27.000, E = -20607.9332022801
O 1.6027511939 2.7781743869 1.7911729725
O 4.8082201939 2.7781743869 1.7911729725
O 8.0136891939 2.7781743869 1.7911729725
O 11.2191581939 2.7781743869 1.7911729725
O 14.4246271939 2.7781743869 1.7911729725
O 0.0000173606 5.5566984394 1.7911729725
O 3.2054863606 5.5566984394 1.7911729725
O 6.4109553606 5.5566984394 1.7911729725
O 9.6164243606 5.5566984394 1.7911729725
O 12.8218933606 5.5566984394 1.7911729725
O 1.6027525273 8.3352391631 1.7911729725
O 4.8082215273 8.3352391631 1.7911729725
O 8.0136905273 8.3352391631 1.7911729725
O 11.2191595273 8.3352391631 1.7911729725
O 14.4246285273 8.3352391631 1.7911729725
O 0.0000186939 11.1137798869 1.7911729725
O 3.2054876939 11.1137798869 1.7911729725
O 6.4109566939 11.1137798869 1.7911729725
O 9.6164256939 11.1137798869 1.7911729725
O 12.8218946939 11.1137798869 1.7911729725
O 1.6027538606 13.8923039394 1.7911729725
O 4.8082228606 13.8923039394 1.7911729725
O 8.0136918606 13.8923039394 1.7911729725
O 11.2191608606 13.8923039394 1.7911729725
O 14.4246298606 13.8923039394 1.7911729725
O 0.0000200273 16.6708446631 1.7911729725
O 3.2054890273 16.6708446631 1.7911729725
O 6.4109580273 16.6708446631 1.7911729725
O 9.6164270273 16.6708446631 1.7911729725
O 12.8218960273 16.6708446631 1.7911729725
O 1.6027347224 0.9270370800 4.3760318069
O 4.8082037224 0.9270370800 4.3760318069
O 8.0136727224 0.9270370800 4.3760318069
O 11.2191417224 0.9270370800 4.3760318069
O 14.4246107224 0.9270370800 4.3760318069
O 0.0000008891 3.7055611326 4.3760318069
O 3.2054698891 3.7055611326 4.3760318069
O 6.4109388891 3.7055611326 4.3760318069
O 9.6164078891 3.7055611326 4.3760318069
O 12.8218768891 3.7055611326 4.3760318069
O 1.6027360558 6.4841018563 4.3760318069
O 4.8082050558 6.4841018563 4.3760318069
O 8.0136740558 6.4841018563 4.3760318069
O 11.2191430558 6.4841018563 4.3760318069
O 14.4246120558 6.4841018563 4.3760318069
O 0.0000022224 9.2626425800 4.3760318069
O 3.2054712224 9.2626425800 4.3760318069
O 6.4109402224 9.2626425800 4.3760318069
O 9.6164092224 9.2626425800 4.3760318069
O 12.8218782224 9.2626425800 4.3760318069
O 1.6027373891 12.0411666326 4.3760318069
O 4.8082063891 12.0411666326 4.3760318069
O 8.0136753891 12.0411666326 4.3760318069
O 11.2191443891 12.0411666326 4.3760318069
O 14.4246133891 12.0411666326 4.3760318069
O 0.0000035558 14.8197073563 4.3760318069
O 3.2054725558 14.8197073563 4.3760318069
O 6.4109415558 14.8197073563 4.3760318069
O 9.6164105558 14.8197073563 4.3760318069
O 12.8218795558 14.8197073563 4.3760318069
O 1.7242997882 2.7436870498 6.9214192799
O 4.8376312068 2.7392698318 6.9312945590
O 7.9580185429 2.7329931189 6.9311296757
O 11.3416982339 2.7317003142 6.9625573747
O 14.5726679660 2.7685864617 6.9615760121
O -0.0075051623 5.5734992870 7.0422200735
O 3.2043384264 5.5702372853 7.0133283841
O 6.3269726171 5.5112489483 6.9179570519
O 9.6017107218 5.5286980303 6.9173873895
O 12.8427531567 5.6975548745 6.9265665261
O 1.6041315104 8.4182872667 6.9252478780
O 4.8548596765 8.3432372280 7.0535485655
O 7.9886306387 8.3407847964 6.9091336234
O 11.2287528049 8.3226764293 7.0284785701
O 14.5186402981 8.4379683047 6.9380354001
O 0.1199020330 11.2250408854 6.9984779505
O 3.2446151196 11.0640269313 7.0004323930
O 6.4421627167 11.1757697301 7.0025158800
O 9.6298754738 11.1092398705 6.9760655451
O 12.8410201992 11.1539059200 6.9747534196
O 1.6605770569 13.8910026458 7.0964552024
O 4.7452706370 13.8776908739 6.9593291416
O 7.9684046160 13.8620397197 6.9067590738
O 11.0653041325 13.8907145966 6.9708781498
O 14.3988459528 13.9605117574 6.9124444170
O 0.0139418293 16.6779536720 7.0427256468
O 3.2094820496 16.7069125934 6.9707407435
O 6.3998052674 16.7047442248 7.0073100892
O 9.5306880173 16.6283060088 6.9853019411
O 12.7550179278 16.6498841182 6.9208137696
O 1.6157230418 0.9454511198 9.5976440577
O 4.8461255971 0.9468414517 9.6102867363
O 8.0566759844 0.9906493473 9.5725067480
O 11.2923471702 0.8664668678 9.4704151299
O 14.5434142383 0.9196130960 9.4948831636
O -0.0317269934 3.6902900324 9.5340422039
O 3.0874081122 3.7622509356 9.5043422346
O 6.3701366950 3.7360955484 9.5778633433
O 9.6468439911 3.6654608424 9.4831967833
O 12.7645230492 3.7277376057 9.4993777571
O 1.5844485203 6.4942941040 9.5249885344
O 4.7440894646 6.4135216163 9.5817308611
O 8.0016708189 6.4217356938 9.4847877812
O 11.1963012578 6.5151631122 9.5565126828
O 14.4634995358 6.4072383015 9.4993945646
O -0.0006180867 9.1903941209 9.5452777563
O 3.1784134583 9.2762925101 9.5971530794
O 6.4280513202 9.3334018085 9.5359407054
O 9.5118320404 9.2382596853 9.5012897745
O 12.8008342628 9.3064310854 9.5140256961
O 1.6768175936 12.0810416790 9.5777892572
O 4.8948704857 11.9685681273 9.6505233728
O 8.0858566840 12.1844266198 9.5823397092
O 11.1447205941 12.0271219332 9.5252153408
O 14.3823361863 12.0114405614 9.5346192738
O -0.0503019821 14.7641648549 9.4908425008
O 3.2645122344 14.8299799560 9.5311029624
O 6.4248377251 14.8309705779 9.5532857588
O 9.6219786773 14.8882163531 9.6536138714
O 12.8214416161 14.7973608818 9.5113079193
O 1.6201600020 2.8347944173 12.1690018786
O 4.7841159965 2.7421301686 12.0643057397
O 7.9942953733 2.8119327351 12.0831711028
O 11.3003194411 2.7425224373 12.1868110170
O 14.3675485311 2.8005494223 12.0516361043
O -0.0139382815 5.5152090623 12.1805641116
O 3.2145884987 5.6208570848 12.1748382602
O 6.4414616892 5.5371685807 12.2164437925
O 9.6749585045 5.5568036455 12.1121462814
O 12.8910513301 5.5810931436 12.0742350329
O 1.6376041564 8.3509374723 12.2620835616
O 4.8647929192 8.3260863996 12.0344289573
O 8.0384834530 8.3149231139 12.1207533466
O 11.1579174103 8.4259315193 12.0945694780
O 14.4066677640 8.3292400607 12.0985969953
O -0.0903760323 11.0315723464 12.0703536662
O 3.1666355009 11.0597654616 12.2555735583
O 6.3325126255 11.1255560243 12.1110626582
O 9.5979585317 11.1375349701 12.0727212401
O 12.7976308136 11.1976839153 12.1014570175
O 1.6491500535 13.9428654585 12.2132125911
O 4.7556082599 13.9025523996 12.0488658363
O 7.9852266015 13.8845583334 12.1498728768
O 11.1704835812 13.9659796465 12.2092752853
O 14.3529670410 13.8717468689 12.1068466674
O -0.0146315970 16.6767184783 12.1773753570
O 3.2334898643 16.7543171359 12.1251842207
O 6.5099306083 16.6456661932 12.1271093790
O 9.7095014986 16.7693656571 12.1090807415
O 12.8319157251 16.6283384669 12.1442440586
O 1.5415567482 0.8941120280 14.6783828940
O 4.8274712527 0.9164219486 14.6881989415
O 8.0570547250 0.8948141050 14.6182628948
O 11.2388556837 0.9423181280 14.7190165153
O 14.3618265934 0.9254159900 14.7622505644
O 0.0070926715 3.6958782990 14.7380105916
O 3.2866072083 3.6858547000 14.6583307615
O 6.3993857833 3.7356590290 14.6485282319
O 9.6249559038 3.6119930562 14.6271096260
O 12.8358070617 3.7100955114 14.7218113211
O 1.5672940200 6.3927809627 14.6936887911
O 4.8492244887 6.4417425273 14.7218307857
O 7.9918233987 6.4749349521 14.7603432551
O 11.2889668252 6.4790873680 14.7162058433
O 14.5614814819 6.4685187876 14.6275954200
O -0.1028869349 9.2887883863 14.8168849477
O 3.1821408675 9.1748318274 14.7973314540
O 6.2690510543 9.2488112576 14.6753844344
O 9.6644606517 9.2700636028 14.7163708001
O 12.8724493139 9.2463126134 14.6886059790
O 1.6357801297 11.9555628945 14.6794661950
O 4.9656718980 12.0532128110 14.6680498616
O 7.9376934160 12.1075062418 14.6629013593
O 11.1924963272 12.0188947198 14.7443447062
O 14.2940385404 12.1189034831 14.6775082680
O 0.0272012458 14.7993736647 14.6675834709
O 3.2191168404 14.7311682288 14.7460143944
O 6.4193214641 14.8336642214 14.6897163793
O 9.6199159532 14.8785025052 14.7412313399
O 12.8583971659 14.7927349924 14.7479207576
O 1.6228276638 2.7929003056 17.2931035160
O 4.8175769618 2.7069237079 17.3240446847
O 8.0095847566 2.7435938611 17.1897082983
O 11.1722051146 2.8710857703 17.2591707783
O 14.3585303700 2.7473235462 17.2595287635
O 0.0415021590 5.5129672066 17.4078658982
O 3.1294685437 5.5768807740 17.1569977736
O 6.4207984754 5.6169602667 17.2849300226
O 9.6939605664 5.4540783052 17.1157632940
O 12.7547363255 5.5070521188 17.2828107362
O 1.5634479652 8.3975482336 17.2388412005
O 4.8145595812 8.3128353129 17.2969399523
O 8.1731732553 8.4214753122 17.1892468542
O 11.2424072995 8.3915766372 17.2782134188
O 14.4139855280 8.3020959378 17.2403788809
O -0.0446070596 11.1728707924 17.3031517596
O 3.2643236916 11.1442644535 17.2126870850
O 6.4567242344 11.1814678878 17.3164217039
O 9.6140811647 11.1560706500 17.2445209586
O 12.8377925950 11.0926000216 17.2826865884
O 1.6307795379 13.8970422166 17.4008702676
O 4.8509092511 13.9379916907 17.2886960657
O 8.0563178181 13.9037931924 17.2230216297
O 11.2929026898 13.8824228595 17.2957268071
O 14.3601813639 13.8752957083 17.2707068457
O -0.0501837905 16.6297953600 17.2592901371
O 3.1819253144 16.6834437326 17.2814925424
O 6.3601910830 16.5725420278 17.1632506144
O 9.6016766790 16.6329469147 17.3421183091
O 12.8535196126 16.6920700900 17.3074874339
O 1.5623280590 1.0450792466 19.8746097173
O 4.9741390611 1.1076972021 19.8274375457
O 8.0283021910 0.8945255711 19.8473491078
O 11.2169230414 0.7563218289 19.7256618401
O 14.3964735017 0.8238524249 20.0312372392
O -0.1064058506 3.5402922589 20.0024811348
O 3.3880478682 3.8638507929 19.7584762368
O 6.3302799795 3.5183453624 19.7889325885
O 9.5944521587 3.3241624201 19.8415846707
O 12.8947564564 3.5740564725 19.7796454748
O 1.7731927558 6.5019907312 19.9804105543
O 4.7475051638 6.5898564179 19.9445062595
O 8.0413415960 6.6211543970 19.7275736145
O 11.0063749891 6.6762652294 19.8739413016
O 14.3744238607 6.4881129708 19.8647080430
O -0.0562730063 9.0217265137 19.7756536132
O 3.2838893445 9.3009378482 19.8418396282
O 6.4604531237 9.2083028323 19.8521720909
O 9.5280725986 9.2173307421 19.7989920307
O 12.7757631518 9.2665822952 19.9057750038
O 1.6974356657 12.0358503224 19.7627971086
O 4.6480254232 12.1697552094 19.8772337803
O 7.9593491755 12.2842517965 19.6962080892
O 11.2190647808 12.0669638214 19.9332071264
O 14.4447473806 12.1475317369 19.8390629324
O -0.0328439949 14.7724963341 19.8362640824
O 3.3466194507 14.7804115179 19.9485011291
O 6.4333655354 14.8307191623 19.8625445026
O 9.6011902645 14.8848731380 19.8376029831
O 12.8222617473 14.9239789722 19.9315834611
O 1.4100046702 2.7939858553 22.4818590242
O 5.0143942261 2.7701972012 22.3716108132
O 8.1407385495 2.7693143739 22.4071989187
O 11.1765717517 2.6939831319 22.4744762421
O 14.4007054253 2.7301450036 22.4915224540
O 0.0389688251 5.6606705812 22.5251734248
O 3.6905563973 5.5730526005 22.5455003334
O 6.6516907932 5.4472722541 22.6860939069
O 9.7551229881 5.5301288127 22.5740622601
O 12.8543777565 5.5465095226 22.6732034590
O 1.6409359310 8.4090591727 22.4411254740
O 4.7692080142 8.4868773517 22.5237090014
O 7.8899778637 8.4662020961 22.6241719692
O 11.1772632971 8.5928016206 22.2272511964
O 14.3886848012 8.2801827273 22.5374985225
O 0.0929992559 11.0326709217 22.3628956684
O 3.2788666539 11.1232052263 22.4596612192
O 6.5305535718 10.7811907160 22.7895759964
O 9.6106235939 11.1031058149 22.8746216261
O 12.7594335953 11.0694744243 22.4382930612
O 1.5170875408 13.7491353824 22.3679465505
O 4.9692120398 13.8105876582 22.5994597890
O 8.0145467608 13.8994959316 22.4060538948
O 11.0905977868 13.9576931604 22.3928738763
O 14.3108211848 13.8188388690 22.5354567247
O 0.0122849684 16.5714573818 22.5876911617
O 3.1089700471 16.6241938825 22.5627153788
O 6.3939075610 16.9076159599 22.6283862089
O 9.5874942979 16.6351054940 22.4692007372
O 12.8423354206 16.6888328528 22.4805107429
O 1.3891723274 0.9952184361 25.0764446444
O 4.7473258577 0.9722245243 24.9087762214
O 8.0626379779 0.9581466445 25.1521856357
O 11.2304422081 0.7415804060 25.2353146537
O 14.3553704578 1.0654514121 25.1917763092
O -0.0173381536 3.6568686209 25.4564726380
O 3.0913136919 3.7106183178 25.5000283767
O 6.3763876480 3.6336762743 25.3343750836
O 9.4111887645 3.8562076732 25.1929846887
O 12.9197741503 3.7084772499 25.0649719061
O 1.6500852997 6.4170108841 25.2484925088
O 4.6509507619 6.4890612056 24.9945405896
O 8.3133046601 6.5345798506 25.2052074012
O 11.0856691107 6.6118946704 25.5071487889
O 14.5189590609 6.4976329059 25.1652218011
O 0.1183334361 9.0831332024 25.1321805322
O 3.1183742084 9.3161121083 25.1895615788
O 6.3455308212 9.3360030485 24.9434687325
O 9.5479612944 9.1430205350 25.0671965888
O 12.8860069885 9.2957500411 25.1859390057
O 1.6371846944 12.0158275350 25.1719299561
O 4.7573118432 11.9380839552 25.1409417077
O 8.0015777472 12.2246841422 25.0488919357
O 11.3852688031 12.0337389457 25.0557375909
O 14.4703051194 12.0795805007 25.3274892844
O 0.0688487512 14.6980299904 25.3139977477
O 3.1376354998 14.6323511665 25.3844068637
O 6.6188487487 14.8346882110 25.0542538551
O 9.7103474789 14.7314374231 25.3254114876
O 13.0250674934 14.9300728633 25.2230203208
Zn 1.6027347223 0.9266698429 2.4152685336
Zn 4.8082037223 0.9266698429 2.4152685336
Zn 8.0136727223 0.9266698429 2.4152685336
Zn 11.2191417223 0.9266698429 2.4152685336
Zn 14.4246107223 0.9266698429 2.4152685336
Zn 0.0000008890 3.7052105667 2.4152685336
Zn 3.2054698890 3.7052105667 2.4152685336
Zn 6.4109388890 3.7052105667 2.4152685336
Zn 9.6164078890 3.7052105667 2.4152685336
Zn 12.8218768890 3.7052105667 2.4152685336
Zn 1.6027360557 6.4837346192 2.4152685336
Zn 4.8082050557 6.4837346192 2.4152685336
Zn 8.0136740557 6.4837346192 2.4152685336
Zn 11.2191430557 6.4837346192 2.4152685336
Zn 14.4246120557 6.4837346192 2.4152685336
Zn 0.0000022223 9.2622753429 2.4152685336
Zn 3.2054712223 9.2622753429 2.4152685336
Zn 6.4109402223 9.2622753429 2.4152685336
Zn 9.6164092223 9.2622753429 2.4152685336
Zn 12.8218782223 9.2622753429 2.4152685336
Zn 1.6027373890 12.0408160667 2.4152685336
Zn 4.8082063890 12.0408160667 2.4152685336
Zn 8.0136753890 12.0408160667 2.4152685336
Zn 11.2191443890 12.0408160667 2.4152685336
Zn 14.4246133890 12.0408160667 2.4152685336
Zn 0.0000035557 14.8193401192 2.4152685336
Zn 3.2054725557 14.8193401192 2.4152685336
Zn 6.4109415557 14.8193401192 2.4152685336
Zn 9.6164105557 14.8193401192 2.4152685336
Zn 12.8218795557 14.8193401192 2.4152685336
Zn 0.0000000000 0.0000011997 5.0001273680
Zn 3.2054690000 0.0000011997 5.0001273680
Zn 6.4109380000 0.0000011997 5.0001273680
Zn 9.6164070000 0.0000011997 5.0001273680
Zn 12.8218760000 0.0000011997 5.0001273680
Zn 1.6027351667 2.7785419234 5.0001273680
Zn 4.8082041667 2.7785419234 5.0001273680
Zn 8.0136731667 2.7785419234 5.0001273680
Zn 11.2191421667 2.7785419234 5.0001273680
Zn 14.4246111667 2.7785419234 5.0001273680
Zn 0.0000013333 5.5570659760 5.0001273680
Zn 3.2054703333 5.5570659760 5.0001273680
Zn 6.4109393333 5.5570659760 5.0001273680
Zn 9.6164083333 5.5570659760 5.0001273680
Zn 12.8218773333 5.5570659760 5.0001273680
Zn 1.6027365000 8.3356066997 5.0001273680
Zn 4.8082055000 8.3356066997 5.0001273680
Zn 8.0136745000 8.3356066997 5.0001273680
Zn 11.2191435000 8.3356066997 5.0001273680
Zn 14.4246125000 8.3356066997 5.0001273680
Zn 0.0000026667 11.1141474234 5.0001273680
Zn 3.2054716667 11.1141474234 5.0001273680
Zn 6.4109406667 11.1141474234 5.0001273680
Zn 9.6164096667 11.1141474234 5.0001273680
Zn 12.8218786667 11.1141474234 5.0001273680
Zn 1.6027378333 13.8926714760 5.0001273680
Zn 4.8082068333 13.8926714760 5.0001273680
Zn 8.0136758333 13.8926714760 5.0001273680
Zn 11.2191448333 13.8926714760 5.0001273680
Zn 14.4246138333 13.8926714760 5.0001273680
Zn 1.5569187995 1.0014308812 7.6043555498
Zn 4.7431464995 0.9473485415 7.5644079431
Zn 8.0271803161 0.9241268032 7.6274684454
Zn 11.1324754436 0.8894446060 7.4939672656
Zn 14.3216530331 0.9718384663 7.5826802087
Zn 0.0413450577 3.7467615961 7.5914236650
Zn 3.2428664299 3.6957059417 7.5463228355
Zn 6.3427808678 3.7376919435 7.5951202925
Zn 9.5480927455 3.5712598836 7.4911247425
Zn 12.9024202078 3.6148010430 7.6019557048
Zn 1.5666825773 6.4827563711 7.5851447797
Zn 4.8315925962 6.5230608472 7.6788641318
Zn 8.1005899334 6.5236741964 7.5296618369
Zn 11.1986210415 6.4329556789 7.6841207521
Zn 14.4556805332 6.5961987078 7.5958817101
Zn 0.0202944609 9.3711061193 7.5902833672
Zn 3.1904894365 9.2670164889 7.6713729482
Zn 6.4404471158 9.3117240838 7.5822382484
Zn 9.5872691920 9.2247110561 7.5377222587
Zn 12.9003862309 9.2361965452 7.4575024369
Zn 1.7541347457 12.0802737627 7.5991045207
Zn 4.7835782443 12.0063123607 7.6065497749
Zn 8.0600500485 12.0890550838 7.6668801840
Zn 11.2630434853 12.0734322070 7.5741710435
Zn 14.3844090099 12.0972035663 7.6375023974
Zn 0.0649101896 14.7869613793 7.4928970040
Zn 3.1753673040 14.9240274996 7.5709483802
Zn 6.3462593534 14.8885968885 7.5318101564
Zn 9.4775500425 14.7740405063 7.6196568391
Zn 12.7870083368 14.7798100125 7.5541516359
Zn 0.0412122049 -0.0508096286 10.1101702006
Zn 3.1751059072 -0.0011026104 10.1751200330
Zn 6.5143183637 -0.0847405482 10.1796300716
Zn 9.6277968034 0.1276653864 10.2200663437
Zn 12.8270143158 -0.0405990301 10.2457403946
Zn 1.5720420158 2.7717816453 10.1251900136
Zn 4.7076646665 2.8400969953 10.1509312511
Zn 8.0128842704 2.7823402813 10.1366954941
Zn 11.3190324072 2.7102462660 10.2603711066
Zn 14.4241527462 2.7380972064 10.1181605556
Zn 0.0696166129 5.5048544693 10.2409060096
Zn 3.1381289741 5.5266481317 10.1750581132
Zn 6.3497018871 5.5762310558 10.1939543267
Zn 9.6835592746 5.4984475379 10.1322647910
Zn 12.8147528637 5.6140064340 10.1340139164
Zn 1.5862839362 8.2817195438 10.1670278419
Zn 4.7452421789 8.3062245474 10.0460239152
Zn 7.9398880728 8.2412717377 10.1154108824
Zn 11.2197338745 8.3894597192 10.1547648875
Zn 14.3281193890 8.3045660979 10.1337735808
Zn 0.1777884135 11.0618142927 10.1275451818
Zn 3.2029180118 11.1426718101 10.1870956447
Zn 6.6272987042 11.1595028554 10.2361164133
Zn 9.5243548211 11.0606162529 10.1113710113
Zn 12.7316564545 11.2351065568 10.2049752477
Zn 1.5379875161 13.9547276964 10.0718400533
Zn 4.8063047529 13.8694367778 10.1682565946
Zn 8.0287897998 13.9878227930 10.2200937466
Zn 11.1644867666 13.8428945934 10.1787786683
Zn 14.4266253027 13.8545633797 10.2058469695
Zn 1.6260731603 0.9611368899 12.7470108824
Zn 4.8996927334 0.9441166618 12.6626655301
Zn 8.0577159600 1.0177662175 12.7094425083
Zn 11.2924931884 0.9147018141 12.8205972345
Zn 14.3608522990 0.8462998777 12.7905667892
Zn -0.0367001236 3.6466215861 12.7371710093
Zn 3.2385112708 3.7371686827 12.7145988225
Zn 6.3152790226 3.6166439261 12.7299923956
Zn 9.6490898146 3.6414591279 12.5990921993
Zn 12.8470482560 3.7328948114 12.7767812614
Zn 1.5431751231 6.4576494809 12.7194145888
Zn 4.8138514996 6.5507565244 12.8241501437
Zn 8.0063058380 6.5180648198 12.8266968614
Zn 11.2514621603 6.4910106451 12.7692365675
Zn 14.4478752912 6.5055762932 12.7269807639
Zn 0.0366498325 9.2275532309 12.8204236377
Zn 3.2968143046 9.2044250179 12.8062407471
Zn 6.5300789285 9.3821327473 12.7422192860
Zn 9.5382747844 9.3180597271 12.7443763800
Zn 12.7891036072 9.2394895199 12.6143764212
Zn 1.5548354365 12.0548433280 12.6634422256
Zn 4.7982759007 12.1365488189 12.6432469744
Zn 7.8720886145 12.0732628124 12.7439016606
Zn 11.2413537969 12.0362502901 12.7487976561
Zn 14.3424272812 12.0337222721 12.8082457042
Zn -0.0567214192 14.7520848872 12.6925917615
Zn 3.3281691776 14.8798095246 12.8070731694
Zn 6.3516128237 14.8585601220 12.7597091621
Zn 9.5513041046 14.9474519404 12.8108231466
Zn 12.8151636860 14.7510006122 12.8779371593
Zn -0.1065875731 -0.0216419882 15.3289976118
Zn 3.1816349152 -0.0351771059 15.2719981607
Zn 6.4922340751 -0.0161894250 15.2940447899
Zn 9.7061794059 0.0541270903 15.4681862482
Zn 12.8580446939 -0.0536662933 15.3426917966
Zn 1.5879646441 2.6986852833 15.3842834419
Zn 4.8438339285 2.7647362632 15.4085426319
Zn 7.9417778918 2.7288286828 15.1808338614
Zn 11.2334395243 2.7543363373 15.4148595270
Zn 14.4444094710 2.7408898740 15.3226974443
Zn -0.0267967665 5.5615596865 15.4329145677
Zn 3.2534796786 5.5379088132 15.2980342155
Zn 6.3677893449 5.5441686105 15.3497298094
Zn 9.5512625884 5.4532112686 15.1575516189
Zn 12.9268283605 5.6155092725 15.3548502157
Zn 1.5816561425 8.2169752293 15.2400756688
Zn 4.7158774748 8.2135838679 15.3968606014
Zn 8.0103163328 8.4211374538 15.3165697266
Zn 11.3196595781 8.3088555597 15.3690188703
Zn 14.3585955181 8.1782965759 15.3056926690
Zn -0.0157353304 11.1375672293 15.4121294714
Zn 3.3224941191 11.1529092210 15.2642485303
Zn 6.5443841680 10.9867170809 15.4235867460
Zn 9.5556167040 11.1553036347 15.2629585719
Zn 12.8357704579 11.0647818621 15.2153512439
Zn 1.5596521492 13.8859589454 15.3759791914
Zn 4.8415940087 13.8180888301 15.4186022459
Zn 7.9589317960 13.9441706800 15.3829082213
Zn 11.1914896119 13.8353961442 15.3992658367
Zn 14.3830214690 13.8207844493 15.4109944745
Zn 1.5503765168 0.9841029335 18.0414578529
Zn 4.8936282487 0.8072545061 18.0129943798
Zn 7.9081194604 0.9427757077 17.9201051936
Zn 11.2037058049 0.9920559864 17.8804648928
Zn 14.5374824679 0.9586147755 18.0910094134
Zn -0.0719618617 3.6186364863 17.9699304115
Zn 3.2363520274 3.8418741146 17.9213497447
Zn 6.3836368572 3.8299574268 17.9795489409
Zn 9.6520802791 3.7650797702 18.1063244817
Zn 12.7408450689 3.6542338220 17.9772516746
Zn 1.5905746124 6.5342860322 18.0174222414
Zn 4.7071999090 6.4633413425 18.0905659889
Zn 8.1263863065 6.4961832284 17.9164958089
Zn 11.0867355019 6.5266849236 17.9628399794
Zn 14.2630811412 6.4781707786 17.9685722612
Zn -0.0154979318 9.3188059045 17.9179189211
Zn 3.1440775501 9.3068499669 17.9645496655
Zn 6.4303257037 9.1984403351 18.0608433425
Zn 9.7340082617 9.3561759791 18.0306152681
Zn 12.8514859262 9.1966287962 18.0192743576
Zn 1.6834797636 12.0116609009 17.9052109609
Zn 4.8665661368 12.0848508704 17.8868929002
Zn 8.0435329458 12.0965106205 17.9554192519
Zn 11.1441745848 12.0477454102 18.0776180565
Zn 14.3852745670 12.0370346909 18.0069584633
Zn -0.0233046157 14.7260124040 17.8976718196
Zn 3.2691242855 14.8413963921 17.9561668328
Zn 6.4833913806 14.8472589811 18.0101587540
Zn 9.6333464870 14.7011921603 17.9282608524
Zn 12.8530847350 14.8432277877 17.9795094373
Zn 0.0448726365 0.0488268911 20.4832231981
Zn 9.7102333789 0.0650032512 20.5322678709
Zn 12.6880048144 0.1295700507 20.6079467158
Zn 4.7672268840 2.8019091782 20.5681069107
Zn 7.9237387931 2.9146618172 20.4507201820
Zn 14.2686377810 2.7223665808 20.5270868444
Zn -0.0573197352 5.5748857650 20.4328434163
Zn 1.6532225861 8.4298237807 20.4569385873
Zn 14.4038251741 8.3488964481 20.5166672960
Zn 3.1842439628 11.1305347149 20.5253531142
Zn 12.7738156502 11.1388782120 20.5471613905
Zn 1.6123153838 13.7873978114 20.5138690565
Zn 4.8851418359 13.9250016701 20.7490139464
Zn 7.9907863820 13.8754434262 20.5379489473
Zn 11.2742235063 13.8579997963 20.4044029468
Zn 14.4306324338 13.8743934129 20.5693778537
Zn 1.7224136441 1.0322017136 23.0750907179
Zn 8.0268035758 0.9840025958 22.9469359260
Zn 11.2145378146 0.9821814093 23.1101103635
Zn 14.4186324827 0.8352360357 23.1127565087
Zn -0.0842576805 3.7388881308 23.0585123795
Zn 9.6809767446 3.6992431936 23.0237948198
Zn 12.8318172579 3.7838434862 23.1518684424
Zn 1.7035360959 6.4548808287 23.1431802083
Zn 14.3964349880 6.4584708811 23.1846076531
Zn -0.1476427536 9.2972486023 23.1591826291
Zn 3.2607497924 9.2652417035 23.1699817653
Zn 9.5465201107 9.0995946871 23.0593272608
Zn 12.7359000494 9.1682248922 23.0422597833
Zn 1.5756071564 12.0410535247 23.0840719483
Zn 7.8655470316 12.1343195104 23.0918472682
Zn 11.2597246947 12.0778248262 22.9902011920
Zn 0.0154977664 14.6908099937 23.0975571189
Zn 9.5987426643 14.8462095571 23.2227522118
Zn 12.8504846049 14.8986419613 23.0170503249
Zn 9.5595754817 -0.0553142462 25.5070060860
Zn 12.8680860055 0.0242726813 25.7036829729
Zn 1.6466106305 2.6465348630 25.6671958905
Zn 4.8170694792 2.6793350207 25.5059696552
Zn 8.0010580179 2.7838544455 25.5309507537
Zn 14.2662518741 2.7804955598 25.7684396422
Zn -0.1193205872 5.5203555464 25.5569541429
Zn 3.3267311095 5.5283693066 25.5946956857
Zn 9.7221885002 5.5684257718 25.5618607226
Zn 1.6530058284 8.3269209212 25.5703069214
Zn 11.3117656335 8.3259561415 25.6865814819
Zn 3.2625007889 11.1399197688 25.5956896372
Zn 12.9030465419 11.1959027734 25.4913503834
Zn 1.6102799476 13.8271822049 25.7308680551
Zn 7.9546418426 13.8781655220 25.5692092631
Zn 14.4735681036 13.8488354960 25.6735768165

## Sheet: S16_60.xyz
Atomic coordinates of Zn deficent wurtize ZnO slab structure after 60fs ab initio MD simulation in Fig. S16
i = 19, time = 57.000, E = -20608.2763863739
O 1.6027511939 2.7781743869 1.7911729725
O 4.8082201939 2.7781743869 1.7911729725
O 8.0136891939 2.7781743869 1.7911729725
O 11.2191581939 2.7781743869 1.7911729725
O 14.4246271939 2.7781743869 1.7911729725
O 0.0000173606 5.5566984394 1.7911729725
O 3.2054863606 5.5566984394 1.7911729725
O 6.4109553606 5.5566984394 1.7911729725
O 9.6164243606 5.5566984394 1.7911729725
O 12.8218933606 5.5566984394 1.7911729725
O 1.6027525273 8.3352391631 1.7911729725
O 4.8082215273 8.3352391631 1.7911729725
O 8.0136905273 8.3352391631 1.7911729725
O 11.2191595273 8.3352391631 1.7911729725
O 14.4246285273 8.3352391631 1.7911729725
O 0.0000186939 11.1137798869 1.7911729725
O 3.2054876939 11.1137798869 1.7911729725
O 6.4109566939 11.1137798869 1.7911729725
O 9.6164256939 11.1137798869 1.7911729725
O 12.8218946939 11.1137798869 1.7911729725
O 1.6027538606 13.8923039394 1.7911729725
O 4.8082228606 13.8923039394 1.7911729725
O 8.0136918606 13.8923039394 1.7911729725
O 11.2191608606 13.8923039394 1.7911729725
O 14.4246298606 13.8923039394 1.7911729725
O 0.0000200273 16.6708446631 1.7911729725
O 3.2054890273 16.6708446631 1.7911729725
O 6.4109580273 16.6708446631 1.7911729725
O 9.6164270273 16.6708446631 1.7911729725
O 12.8218960273 16.6708446631 1.7911729725
O 1.6027347224 0.9270370800 4.3760318069
O 4.8082037224 0.9270370800 4.3760318069
O 8.0136727224 0.9270370800 4.3760318069
O 11.2191417224 0.9270370800 4.3760318069
O 14.4246107224 0.9270370800 4.3760318069
O 0.0000008891 3.7055611326 4.3760318069
O 3.2054698891 3.7055611326 4.3760318069
O 6.4109388891 3.7055611326 4.3760318069
O 9.6164078891 3.7055611326 4.3760318069
O 12.8218768891 3.7055611326 4.3760318069
O 1.6027360558 6.4841018563 4.3760318069
O 4.8082050558 6.4841018563 4.3760318069
O 8.0136740558 6.4841018563 4.3760318069
O 11.2191430558 6.4841018563 4.3760318069
O 14.4246120558 6.4841018563 4.3760318069
O 0.0000022224 9.2626425800 4.3760318069
O 3.2054712224 9.2626425800 4.3760318069
O 6.4109402224 9.2626425800 4.3760318069
O 9.6164092224 9.2626425800 4.3760318069
O 12.8218782224 9.2626425800 4.3760318069
O 1.6027373891 12.0411666326 4.3760318069
O 4.8082063891 12.0411666326 4.3760318069
O 8.0136753891 12.0411666326 4.3760318069
O 11.2191443891 12.0411666326 4.3760318069
O 14.4246133891 12.0411666326 4.3760318069
O 0.0000035558 14.8197073563 4.3760318069
O 3.2054725558 14.8197073563 4.3760318069
O 6.4109415558 14.8197073563 4.3760318069
O 9.6164105558 14.8197073563 4.3760318069
O 12.8218795558 14.8197073563 4.3760318069
O 1.5569712502 2.9091797322 6.9373060089
O 4.7957163520 2.8207688174 6.9210065533
O 7.8293886480 2.7495316578 6.9885905748
O 11.2111923763 2.7769822871 6.9276646336
O 14.5020433543 2.7733043996 6.9203584200
O -0.0565197794 5.6187142399 6.8542114916
O 3.2384678851 5.6549051290 6.9428522888
O 6.5038631929 5.6930103548 7.0370445606
O 9.7037137249 5.3792139082 7.0334769971
O 12.8843456974 5.4719002703 7.0916112082
O 1.5978377457 8.3434295213 7.0394199646
O 4.7815038742 8.4269891485 6.9630280224
O 7.9675014097 8.3471982368 6.9909360676
O 11.2539488083 8.2743877998 6.9148662239
O 14.6221011799 8.4244716275 6.9152984801
O 0.0013120005 11.3214862259 6.9880804175
O 3.2931716219 11.0546035852 6.8911385652
O 6.4923919136 11.1849210333 6.9653312170
O 9.6406973795 11.1200021543 6.9827434101
O 12.8966887448 11.1299459714 6.9234157178
O 1.7000091842 13.9138586803 6.8142384769
O 4.6819175685 13.8907807706 6.9914926989
O 7.8099250820 13.9027340464 6.9781765031
O 11.1557031669 13.9206982043 6.9655452124
O 14.4036440469 13.8950995583 6.9916507583
O -0.1744309362 16.7061443849 6.8982793344
O 3.0408625223 16.8786259970 6.8910589461
O 6.3305989415 16.7764866360 6.8991975589
O 9.5246012058 16.5336697962 6.9024063209
O 12.7536586840 16.6331319932 6.9611753004
O 1.5954580651 0.8762918769 9.4962324506
O 4.8591017885 0.8866412263 9.5247273827
O 8.0212073581 0.9232840435 9.5547330411
O 11.2978043854 0.9404270153 9.4484212671
O 14.3148683171 0.8360717652 9.5839010124
O -0.0225735140 3.6918929340 9.5026973619
O 3.0998417353 3.6897028985 9.4300605610
O 6.3211594422 3.6484044505 9.5242403762
O 9.7622556127 3.5359512418 9.4828856288
O 12.9194486084 3.7709862275 9.5891213039
O 1.5854061682 6.4362137995 9.5500878177
O 4.7371467895 6.4544582042 9.6389829957
O 8.0217841608 6.2950025790 9.5113329978
O 11.2406644617 6.5791587545 9.6664859325
O 14.5756152290 6.5241524449 9.5921047517
O -0.0530127227 9.2150156827 9.5587945025
O 3.0934070462 9.3115777525 9.7263081915
O 6.3651586796 9.2772823730 9.5283478871
O 9.5108817962 9.1666292486 9.4961907434
O 12.7500538356 9.4470692210 9.3882631455
O 1.6960223970 12.1327670405 9.5251001285
O 4.9281308015 11.9537718668 9.5476686306
O 8.0981494532 12.2961293654 9.5700580362
O 11.0382861190 12.0776489950 9.5167741931
O 14.5725069154 11.9374532641 9.7191380809
O -0.1269511939 14.8136505351 9.3977114430
O 3.1508762149 14.8387528329 9.5065797928
O 6.3261581040 14.7766651084 9.3974949059
O 9.6204557466 15.0390207788 9.5303145694
O 12.7313609414 14.7234991523 9.5653382845
O 1.6071763088 2.8168115623 12.0262184870
O 4.6876682848 2.7530180318 12.0279221128
O 7.9269348564 2.8816314955 12.0282068128
O 11.3537336671 2.7164797770 12.1429051143
O 14.3973928510 2.5931316345 12.1250238511
O -0.0508038335 5.4118235419 12.1616719224
O 3.2746338435 5.6217532494 12.1393627780
O 6.3317789860 5.5052924870 12.1474977201
O 9.5845248486 5.5697286203 12.1353863979
O 12.8119067437 5.5546160207 12.1415256647
O 1.6076046990 8.2594314894 12.1203904675
O 4.9948102497 8.4278410381 12.0566269033
O 8.0018221670 8.3471634924 11.9717750340
O 11.0910086952 8.2775724628 12.0913697241
O 14.5023978067 8.3902123716 12.0746720630
O -0.0519408788 11.1791605192 12.1108260141
O 3.1912604245 11.1498851973 12.1252352417
O 6.3577944304 11.2058119435 12.0875592002
O 9.4373468634 11.2713963182 12.1050629199
O 12.7168101688 11.0702534844 12.1158128633
O 1.7020429228 13.9904670437 11.9618219425
O 4.8712481384 14.0017312838 12.0162484813
O 7.9977726658 14.1198541125 12.1909788307
O 11.0806478809 13.9048455804 12.1359055255
O 14.3239944193 13.8513241647 12.1959621441
O 0.0269461981 16.6195589559 12.0351682757
O 3.2831328975 16.7019631679 12.1305078833
O 6.5450123129 16.7546492772 12.0846759794
O 9.6769453783 16.7963813142 12.1907728074
O 12.7749828506 16.4557491725 12.2075928184
O 1.5129961982 0.8186709581 14.7193359617
O 4.8340885045 0.9008791279 14.5838638551
O 8.1756154920 0.8206461315 14.6938726164
O 11.3620322360 0.9233907704 14.8428760916
O 14.3587623098 0.9309357539 14.6564002272
O 0.0351842889 3.6950330543 14.6924774763
O 3.1723993984 3.5568666535 14.7639526037
O 6.3122646996 3.7019563019 14.6312485756
O 9.6163029898 3.4642369495 14.4307203166
O 12.8113489536 3.7425710395 14.7748828354
O 1.5817851842 6.2945243018 14.6591729500
O 4.7835320595 6.4316378566 14.6780723846
O 7.9421336166 6.5626925191 14.7735184295
O 11.2082733347 6.4196833756 14.7197847002
O 14.4988846584 6.3128326878 14.5901784322
O -0.0431157157 9.1799217159 14.7687309717
O 3.0929762550 9.3241047071 14.6847036746
O 6.3345805316 9.0769248935 14.6581924668
O 9.6902012579 9.2651470175 14.6552972226
O 12.8324971670 9.1799829100 14.4232170504
O 1.5363314222 12.0883327684 14.6335225462
O 5.0665368280 11.9012827218 14.5730433523
O 8.0599396118 12.1908735217 14.6648468241
O 11.2358424691 12.0495707601 14.6389201318
O 14.4789145881 11.9342694104 14.7937400004
O -0.1775759934 14.7460810793 14.7232103947
O 3.2235285771 14.7236082942 14.8032871530
O 6.2757774151 14.7686518808 14.6737765057
O 9.6128693166 14.8836549458 14.9382392526
O 12.6948719743 14.7284494904 14.8918410296
O 1.5944125102 2.9018622712 17.3871661322
O 4.7983964420 2.7925439519 17.3543145186
O 7.9421029998 2.9230882868 17.1786505757
O 11.0425713458 2.8255875111 17.2906893421
O 14.3358079835 2.7000297243 17.3196028871
O -0.2087079238 5.5356908068 17.4618950487
O 3.1880719367 5.8231657025 17.2847154496
O 6.3094057638 5.7784208179 17.3518626071
O 9.5536416587 5.4767909787 17.1163720500
O 12.5608595633 5.5769903503 17.3241983412
O 1.6085348774 8.2920781602 17.1817249494
O 4.7977177972 8.3567865800 17.4362361431
O 8.0576800456 8.4224677091 17.3135880813
O 11.2765849237 8.3333062821 17.3153552882
O 14.4226303503 8.2565385501 17.2686482583
O 0.0113236330 11.2345262465 17.4095284509
O 3.3864141680 11.1120926707 17.1581735253
O 6.4845609100 10.9086859600 17.3933118847
O 9.6228666418 11.1897911578 17.1838830438
O 12.6220784328 10.9955354829 17.2160182540
O 1.6849684373 13.8907373951 17.2642510152
O 4.9432049262 13.9873895264 17.3568955992
O 7.9373048615 13.8869264274 17.3345371314
O 11.3193317119 13.8446380178 17.4845538829
O 14.3646142106 13.8377634591 17.4390286210
O 0.0576322259 16.6226326363 17.3672132007
O 3.2064351336 16.7284249153 17.2806606008
O 6.4768970441 16.6256993291 17.2272073274
O 9.4829229232 16.6129507745 17.4862744374
O 12.9304053575 16.7853572296 17.3712388168
O 1.6074365585 1.1973481853 20.0856956695
O 5.1365997064 1.1683793070 19.9278064095
O 8.1259175065 1.0983980696 19.9041476162
O 11.1560955435 0.8928581981 19.7240479850
O 14.4066685403 0.8541171812 20.0907702399
O -0.2598099663 3.7621779466 19.9711726479
O 3.6552455720 4.0910369145 19.7865396411
O 6.3127208590 3.5789627062 19.8153049799
O 9.7642765248 3.0437468646 19.9813274516
O 12.6862993405 3.6087744319 19.9696153472
O 1.4909580231 6.4955388844 20.0431170413
O 4.6598908492 6.6202994498 20.1378842435
O 8.2343798717 6.9504764472 19.8552391230
O 10.4469133238 7.0527852144 19.8265902808
O 14.4122710077 6.4914282501 20.0020840588
O 0.0164427700 8.8670229554 19.7518327196
O 3.2173407214 9.3953075500 19.8874159498
O 6.6527325723 8.9926725148 20.1271527626
O 9.3477411304 8.8881898785 20.0438005918
O 12.9314868545 9.3709269193 19.9660358204
O 1.6931215428 11.9883409364 19.8111781834
O 4.5860142546 12.4214644499 19.8027260977
O 7.8914942859 12.1138716936 20.0115262440
O 11.1808573803 11.9786871056 20.0681436611
O 14.1829798857 12.0518641598 20.0043090053
O 0.1047886867 14.8898674473 19.9492627459
O 3.2188203962 14.5929178576 19.9294522951
O 6.3533751471 14.7134506377 20.0289721257
O 9.6221696591 14.8147420828 20.0057590972
O 12.9298213152 14.9155608599 20.0408296466
O 1.2896058967 2.6870242998 22.7035199144
O 5.3415834499 2.7027337030 22.5406126394
O 8.2888491234 2.7978915581 22.3571777607
O 11.4133333849 2.8453125969 22.6061144225
O 14.2560852616 2.6801222341 22.6653217291
O 0.1878881641 5.5464405976 22.6011722223
O 3.8815331473 6.0991788414 23.2282220076
O 7.0160480177 5.2745314802 23.0012794299
O 9.7699620930 5.6110885620 22.8630259547
O 12.7714496458 5.6245923213 22.7119988155
O 1.6097832864 8.2640872269 22.7287777465
O 4.9867009700 8.4432160997 22.6847946726
O 7.4469447995 8.9292962129 22.8667492954
O 10.9884063259 8.9091717152 22.1388454797
O 14.4354959123 8.2669448962 22.4497145838
O 0.3115625605 10.8363109983 22.3743086647
O 3.0385027897 11.0426259023 22.6011544120
O 7.0032513648 9.9443520925 23.2889191819
O 9.4299838826 11.1285696790 23.2561902530
O 12.7479187130 10.9285325966 22.5822575646
O 1.4994493890 13.7150280260 22.4571050175
O 5.2599127269 13.6061146164 22.8255747870
O 8.1298598196 13.8519321325 22.6508733239
O 11.3156136329 13.9652012222 22.4341975832
O 14.4440977805 13.9671106640 22.5936405680
O -0.0144540858 16.5655867699 22.4586423556
O 3.0780202515 16.4969822616 22.7199165874
O 5.9814402820 17.2821770143 22.8564303772
O 9.6753591631 16.6904653753 22.6522052131
O 12.7061386214 16.7296744889 22.6769340315
O 1.2387353597 0.8036806307 24.8223440992
O 4.6201779140 0.8194420819 24.6077088373
O 8.0773913438 1.0001835979 25.1010735372
O 11.1876570299 0.7056753814 25.2396936467
O 14.4416447934 0.9992203671 25.3386116258
O -0.0875556699 3.5914552221 26.0255051067
O 3.4014793242 3.5411527981 26.3746099024
O 6.2888161075 3.5389503939 26.0108079565
O 9.5239465656 3.7334341872 25.1699882469
O 12.7357848507 3.9104692957 25.1141445575
O 1.5952768238 6.3047124516 25.6679059557
O 4.6896802678 6.6538242677 24.4912067110
O 8.4020818907 6.9918597534 25.2150933265
O 11.3315759634 6.5586153567 26.2816686427
O 14.4125531182 6.7906402103 25.1502272183
O -0.1898623414 8.9028784767 25.0532674773
O 3.2305685949 9.3158109205 25.3707459820
O 6.0677285765 9.7567496971 24.3294084268
O 9.7674885101 8.7072275866 24.9645772959
O 12.7594413141 9.4797519701 25.2361074069
O 1.6544656536 11.9688483626 25.3127476980
O 5.0015403870 12.0873586814 25.3469476505
O 8.0296275269 11.9979523985 25.0678831437
O 11.4263763726 12.1554088844 24.8558154737
O 14.5713491584 11.9625302861 25.9900581354
O 0.1120606260 14.6962663407 25.4038685946
O 3.4189165613 14.4291959844 25.8746629988
O 6.5382309882 15.2032037348 25.1259692785
O 9.5453824196 14.7393635470 25.4691673746
O 13.0835510975 14.9004311260 25.2303117174
Zn 1.6027347223 0.9266698429 2.4152685336
Zn 4.8082037223 0.9266698429 2.4152685336
Zn 8.0136727223 0.9266698429 2.4152685336
Zn 11.2191417223 0.9266698429 2.4152685336
Zn 14.4246107223 0.9266698429 2.4152685336
Zn 0.0000008890 3.7052105667 2.4152685336
Zn 3.2054698890 3.7052105667 2.4152685336
Zn 6.4109388890 3.7052105667 2.4152685336
Zn 9.6164078890 3.7052105667 2.4152685336
Zn 12.8218768890 3.7052105667 2.4152685336
Zn 1.6027360557 6.4837346192 2.4152685336
Zn 4.8082050557 6.4837346192 2.4152685336
Zn 8.0136740557 6.4837346192 2.4152685336
Zn 11.2191430557 6.4837346192 2.4152685336
Zn 14.4246120557 6.4837346192 2.4152685336
Zn 0.0000022223 9.2622753429 2.4152685336
Zn 3.2054712223 9.2622753429 2.4152685336
Zn 6.4109402223 9.2622753429 2.4152685336
Zn 9.6164092223 9.2622753429 2.4152685336
Zn 12.8218782223 9.2622753429 2.4152685336
Zn 1.6027373890 12.0408160667 2.4152685336
Zn 4.8082063890 12.0408160667 2.4152685336
Zn 8.0136753890 12.0408160667 2.4152685336
Zn 11.2191443890 12.0408160667 2.4152685336
Zn 14.4246133890 12.0408160667 2.4152685336
Zn 0.0000035557 14.8193401192 2.4152685336
Zn 3.2054725557 14.8193401192 2.4152685336
Zn 6.4109415557 14.8193401192 2.4152685336
Zn 9.6164105557 14.8193401192 2.4152685336
Zn 12.8218795557 14.8193401192 2.4152685336
Zn 0.0000000000 0.0000011997 5.0001273680
Zn 3.2054690000 0.0000011997 5.0001273680
Zn 6.4109380000 0.0000011997 5.0001273680
Zn 9.6164070000 0.0000011997 5.0001273680
Zn 12.8218760000 0.0000011997 5.0001273680
Zn 1.6027351667 2.7785419234 5.0001273680
Zn 4.8082041667 2.7785419234 5.0001273680
Zn 8.0136731667 2.7785419234 5.0001273680
Zn 11.2191421667 2.7785419234 5.0001273680
Zn 14.4246111667 2.7785419234 5.0001273680
Zn 0.0000013333 5.5570659760 5.0001273680
Zn 3.2054703333 5.5570659760 5.0001273680
Zn 6.4109393333 5.5570659760 5.0001273680
Zn 9.6164083333 5.5570659760 5.0001273680
Zn 12.8218773333 5.5570659760 5.0001273680
Zn 1.6027365000 8.3356066997 5.0001273680
Zn 4.8082055000 8.3356066997 5.0001273680
Zn 8.0136745000 8.3356066997 5.0001273680
Zn 11.2191435000 8.3356066997 5.0001273680
Zn 14.4246125000 8.3356066997 5.0001273680
Zn 0.0000026667 11.1141474234 5.0001273680
Zn 3.2054716667 11.1141474234 5.0001273680
Zn 6.4109406667 11.1141474234 5.0001273680
Zn 9.6164096667 11.1141474234 5.0001273680
Zn 12.8218786667 11.1141474234 5.0001273680
Zn 1.6027378333 13.8926714760 5.0001273680
Zn 4.8082068333 13.8926714760 5.0001273680
Zn 8.0136758333 13.8926714760 5.0001273680
Zn 11.2191448333 13.8926714760 5.0001273680
Zn 14.4246138333 13.8926714760 5.0001273680
Zn 1.5173282298 1.0363186016 7.6299144208
Zn 4.7385822066 0.9552441501 7.6405606015
Zn 7.9852316530 0.9227244507 7.6406111883
Zn 11.0849738614 0.8387227013 7.4661221621
Zn 14.2534731597 0.9241834560 7.5820200229
Zn 0.1303764262 3.7806830447 7.5932210439
Zn 3.2765383190 3.7411765062 7.5070361823
Zn 6.3264383706 3.7587796580 7.6331649659
Zn 9.5692559490 3.4900033499 7.4496111636
Zn 12.9826308506 3.6485222480 7.5742942245
Zn 1.5701936809 6.5218313489 7.5383241164
Zn 4.8501063541 6.5235826056 7.6801637752
Zn 8.1112866403 6.4913585032 7.5016558897
Zn 11.1869374183 6.3907767690 7.6715349525
Zn 14.4627935110 6.6578490867 7.5886140954
Zn 0.1006713351 9.5052080084 7.5984302765
Zn 3.1806959120 9.2184799421 7.6764200288
Zn 6.4614186869 9.3884928296 7.5915335436
Zn 9.5929571539 9.2248623885 7.5007184733
Zn 12.8863244054 9.2563847500 7.4177593094
Zn 1.8527922335 12.0906446921 7.6058927083
Zn 4.8142341620 12.0101885157 7.6707463041
Zn 8.0983764154 12.1069826609 7.6504720742
Zn 11.2609975678 12.0700637487 7.5715914539
Zn 14.4186386618 12.1484715482 7.6418486310
Zn 0.0360716517 14.7912130886 7.4287050485
Zn 3.2133133729 14.9763796137 7.5940982542
Zn 6.2572629564 14.9002854019 7.4892822719
Zn 9.3758420654 14.7677823164 7.7148472789
Zn 12.7276985104 14.7772600701 7.5575587647
Zn 0.0576226989 -0.1098818416 10.1347618867
Zn 3.2331930921 -0.0057576696 10.1878678076
Zn 6.5236441979 -0.1003767237 10.1686069928
Zn 9.7181931509 0.2038049754 10.2134385721
Zn 12.8605864607 -0.1039211276 10.2380353322
Zn 1.5127440115 2.7628186556 10.1583414553
Zn 4.6564246382 2.8514672765 10.0729540031
Zn 7.9891197219 2.8826892918 10.0863008910
Zn 11.3605407294 2.6311325947 10.2548531545
Zn 14.3845687510 2.7085841314 10.0948320709
Zn 0.0735180392 5.4615998217 10.2609226144
Zn 3.0765679877 5.5149164692 10.2310426561
Zn 6.3670946199 5.5960923682 10.2696927337
Zn 9.6644476840 5.4327697943 10.1098451971
Zn 12.8189144085 5.6096402929 10.0974818157
Zn 1.5455602836 8.2601628119 10.2477238698
Zn 4.7648873357 8.3256163955 10.0034476181
Zn 7.8702015340 8.1512883828 10.0820771644
Zn 11.1801594134 8.4765721283 10.1196642473
Zn 14.2714993922 8.3023357687 10.0985360226
Zn 0.2127129527 11.0005921823 10.0982233408
Zn 3.2901877483 11.1579809978 10.2792324245
Zn 6.7282481566 11.1553743495 10.2235556010
Zn 9.5081501896 10.9837952316 10.0930452032
Zn 12.7032265107 11.2750787240 10.1633785203
Zn 1.5504089957 14.0306277728 10.0905697343
Zn 4.8138540467 13.8305422714 10.0728096289
Zn 8.0637514011 14.1134837381 10.2905407108
Zn 11.1333531113 13.8719191399 10.2408377672
Zn 14.3798970291 13.8113950090 10.1757513067
Zn 1.6198762075 0.9881313618 12.7244710815
Zn 4.9659786949 0.9361421645 12.6402565370
Zn 8.1177945706 1.0698627714 12.6664822032
Zn 11.3657866873 0.8943260654 12.8858563888
Zn 14.3747820541 0.8324404159 12.7627390806
Zn -0.0900285510 3.5747590842 12.7686331515
Zn 3.2427973235 3.7871387172 12.7272680201
Zn 6.2660457749 3.6193896482 12.6858050357
Zn 9.6808158168 3.6488078468 12.5025226348
Zn 12.8898114711 3.7841826628 12.8325314718
Zn 1.5172500817 6.4244577030 12.7266751902
Zn 4.8663147979 6.6167332568 12.7937685640
Zn 8.0152377747 6.4801917732 12.8540350072
Zn 11.2940740570 6.5374090121 12.7669077619
Zn 14.4721706123 6.5370645862 12.6430191969
Zn 0.0298793426 9.2252294904 12.8898772362
Zn 3.4233539518 9.1461260013 12.8567391813
Zn 6.5469290488 9.3666064264 12.7364772192
Zn 9.5168710728 9.3828239635 12.7469607596
Zn 12.7719763730 9.2104024608 12.5314644523
Zn 1.4848656416 12.0803093153 12.6186125181
Zn 4.7148237938 12.1574353892 12.6307982436
Zn 7.8487461625 12.1141763065 12.7512460292
Zn 11.1494772577 12.0845792710 12.7501848777
Zn 14.3694268290 12.0086344037 12.7529000785
Zn -0.0615118338 14.7403906156 12.6720333641
Zn 3.3258076470 14.9499997554 12.8696437450
Zn 6.3453782211 14.8565874366 12.7729024184
Zn 9.5059469085 15.0191733251 12.8329411498
Zn 12.7550501166 14.6850921562 12.9207748941
Zn -0.1509372166 -0.0811213463 15.3140406268
Zn 3.1782127127 -0.0434895215 15.2488392297
Zn 6.5149235471 -0.0089430494 15.1978844901
Zn 9.7424998461 0.0803787977 15.5406314748
Zn 12.8505491882 -0.0969888177 15.4400376795
Zn 1.6101534124 2.6727045606 15.3826042127
Zn 4.8663317969 2.6989644944 15.4589114037
Zn 7.9320969942 2.7109126936 15.1197822741
Zn 11.2531027046 2.7917595035 15.3678244645
Zn 14.4587222924 2.7620934630 15.3205045414
Zn 0.0308940458 5.4748036162 15.5845503114
Zn 3.2263601458 5.4538632696 15.1999974559
Zn 6.4033012427 5.4963252482 15.3916321761
Zn 9.5711786137 5.3620540840 15.0133468054
Zn 12.9529328221 5.5935835715 15.3864328133
Zn 1.5066490475 8.1671824554 15.2059129014
Zn 4.6794833366 8.1643041425 15.4965210254
Zn 7.9996200527 8.4793823636 15.2674287162
Zn 11.3567154183 8.3007718777 15.3503442860
Zn 14.3226005674 8.1596081836 15.3090808684
Zn -0.0129294872 11.1511953608 15.4098363489
Zn 3.4243799134 11.1628328098 15.1510610305
Zn 6.5739812962 10.8889305546 15.4811463503
Zn 9.5218458296 11.1567646162 15.2126437946
Zn 12.7932641496 10.9965272231 15.2366984455
Zn 1.5399616004 13.8295952868 15.3887394329
Zn 4.8739571183 13.7716697818 15.4412004297
Zn 7.9497101509 13.9982351639 15.3242793693
Zn 11.1507335089 13.8098966164 15.4102065671
Zn 14.4001247210 13.8313355006 15.4363978197
Zn 1.5757418058 1.0022400244 18.1298302150
Zn 4.8742910605 0.7303587979 18.1049720520
Zn 7.8402897980 0.9817906090 17.9852948045
Zn 11.1991975595 1.0211593954 17.8170714943
Zn 14.5735172974 0.9604896446 18.1878299057
Zn -0.0984598205 3.5552215073 18.1131514930
Zn 3.2403315544 3.8605590470 17.9593614180
Zn 6.3825490726 3.8993665671 17.9409496604
Zn 9.6225025994 3.8226015777 18.2235631403
Zn 12.6845227445 3.6619402967 18.0126733123
Zn 1.5869179659 6.5971222019 18.1650069891
Zn 4.6546351016 6.4665144692 18.2930821623
Zn 8.2101885803 6.5439607308 17.9069919972
Zn 11.0064681488 6.5491672772 18.0802668956
Zn 14.1511180104 6.4408283964 18.0675346663
Zn -0.0587386805 9.3586444075 17.9075587229
Zn 3.1448256880 9.3341598616 17.9717118822
Zn 6.4831043905 9.1346529725 18.1852514116
Zn 9.8011041918 9.4545810898 18.1457676866
Zn 12.8748686895 9.1976783284 18.1165862686
Zn 1.7403840859 11.9747387436 17.8851914816
Zn 4.9152097283 12.1069693957 17.9590804912
Zn 8.0794208915 12.0681018823 17.9447208069
Zn 11.1319842776 11.9935455584 18.1421221520
Zn 14.3489110934 11.9986057706 18.0816888114
Zn -0.0161459267 14.6946177782 17.9058616974
Zn 3.3248574791 14.9182404113 18.0814823977
Zn 6.5333896699 14.8655442848 18.1209967411
Zn 9.6809913259 14.7006692910 17.9441802968
Zn 12.8640813702 14.9297386546 18.0590504383
Zn 0.1672097468 0.0252151531 20.5699918503
Zn 9.6574325913 0.1298167377 20.5010046265
Zn 12.6018666791 0.2079142015 20.6546065863
Zn 4.6221573531 2.8375293315 20.7341767324
Zn 7.8580969017 2.9621016584 20.5005941850
Zn 14.1888536791 2.7010526108 20.6041279383
Zn -0.0265468531 5.5332687696 20.3684341473
Zn 1.7453326694 8.4646587991 20.4453813269
Zn 14.2994035845 8.3238395350 20.5328578394
Zn 3.2597164890 11.1169716838 20.6143588486
Zn 12.7721160552 11.1237352047 20.5773535404
Zn 1.6841341712 13.7706137979 20.4832975917
Zn 4.9680598843 13.9995997503 21.0300146329
Zn 7.9634259016 13.9700427795 20.5790117444
Zn 11.2592326228 13.8878435295 20.3587608116
Zn 14.4451600242 13.8251715198 20.7107481196
Zn 1.8808057606 1.0907485039 23.1104202729
Zn 7.9192650373 1.0213097182 22.8768894358
Zn 11.1698138428 1.0627031460 23.2729489221
Zn 14.5415518523 0.8047236727 23.2575609394
Zn -0.1254000023 3.7802854100 22.9928301659
Zn 9.7567807805 3.7736854977 22.9328915218
Zn 12.7344352039 3.8376692456 23.2373997250
Zn 1.9737755300 6.4010361478 23.0579156192
Zn 14.2872059839 6.4754314506 23.3543650741
Zn -0.2354047368 9.4097665857 23.3118737799
Zn 3.3888875118 9.3032349022 23.2370830035
Zn 9.4128424428 8.9463111526 23.0347049668
Zn 12.6237224324 9.0944694254 23.0555163353
Zn 1.5491407740 11.9500831007 23.1222253732
Zn 7.6663800662 12.0969841849 23.1309469937
Zn 11.2535880128 12.1017818085 22.9870309419
Zn -0.0020999795 14.5686200640 23.2086312578
Zn 9.5408092294 14.8180343174 23.4205392108
Zn 12.8271318907 14.8219236749 23.0754824157
Zn 9.5226051280 -0.1409833995 25.3376392474
Zn 12.8951536145 0.0273552268 25.6883453585
Zn 1.6560686541 2.5260666902 25.6172974818
Zn 4.7931669967 2.6108186682 25.1679282323
Zn 7.8774862163 2.8000166540 25.3276314327
Zn 14.1704913018 2.8280167846 25.8106209158
Zn -0.1831271578 5.4878715780 25.4358878384
Zn 3.4690999117 5.4362542188 25.4637370910
Zn 9.8200868748 5.5897523859 25.3646368477
Zn 1.6606780579 8.2626948995 25.4350194102
Zn 11.3795386848 8.4272350029 25.6197393706
Zn 3.3366564700 11.1831726345 25.4325616650
Zn 13.0350872983 11.2169014814 25.2174706553
Zn 1.6445944320 13.7747669473 25.7054599696
Zn 7.9326557067 13.8850590853 25.4188364974
Zn 14.5019488742 13.7915556891 25.6021805881

## Sheet: S16_90.xyz
Atomic coordinates of Zn deficent wurtize ZnO slab structure after 90fs ab initio MD simulation in Fig. S16
i = 29, time = 87.000, E = -20608.6440792801
O 1.6027511939 2.7781743869 1.7911729725
O 4.8082201939 2.7781743869 1.7911729725
O 8.0136891939 2.7781743869 1.7911729725
O 11.2191581939 2.7781743869 1.7911729725
O 14.4246271939 2.7781743869 1.7911729725
O 0.0000173606 5.5566984394 1.7911729725
O 3.2054863606 5.5566984394 1.7911729725
O 6.4109553606 5.5566984394 1.7911729725
O 9.6164243606 5.5566984394 1.7911729725
O 12.8218933606 5.5566984394 1.7911729725
O 1.6027525273 8.3352391631 1.7911729725
O 4.8082215273 8.3352391631 1.7911729725
O 8.0136905273 8.3352391631 1.7911729725
O 11.2191595273 8.3352391631 1.7911729725
O 14.4246285273 8.3352391631 1.7911729725
O 0.0000186939 11.1137798869 1.7911729725
O 3.2054876939 11.1137798869 1.7911729725
O 6.4109566939 11.1137798869 1.7911729725
O 9.6164256939 11.1137798869 1.7911729725
O 12.8218946939 11.1137798869 1.7911729725
O 1.6027538606 13.8923039394 1.7911729725
O 4.8082228606 13.8923039394 1.7911729725
O 8.0136918606 13.8923039394 1.7911729725
O 11.2191608606 13.8923039394 1.7911729725
O 14.4246298606 13.8923039394 1.7911729725
O 0.0000200273 16.6708446631 1.7911729725
O 3.2054890273 16.6708446631 1.7911729725
O 6.4109580273 16.6708446631 1.7911729725
O 9.6164270273 16.6708446631 1.7911729725
O 12.8218960273 16.6708446631 1.7911729725
O 1.6027347224 0.9270370800 4.3760318069
O 4.8082037224 0.9270370800 4.3760318069
O 8.0136727224 0.9270370800 4.3760318069
O 11.2191417224 0.9270370800 4.3760318069
O 14.4246107224 0.9270370800 4.3760318069
O 0.0000008891 3.7055611326 4.3760318069
O 3.2054698891 3.7055611326 4.3760318069
O 6.4109388891 3.7055611326 4.3760318069
O 9.6164078891 3.7055611326 4.3760318069
O 12.8218768891 3.7055611326 4.3760318069
O 1.6027360558 6.4841018563 4.3760318069
O 4.8082050558 6.4841018563 4.3760318069
O 8.0136740558 6.4841018563 4.3760318069
O 11.2191430558 6.4841018563 4.3760318069
O 14.4246120558 6.4841018563 4.3760318069
O 0.0000022224 9.2626425800 4.3760318069
O 3.2054712224 9.2626425800 4.3760318069
O 6.4109402224 9.2626425800 4.3760318069
O 9.6164092224 9.2626425800 4.3760318069
O 12.8218782224 9.2626425800 4.3760318069
O 1.6027373891 12.0411666326 4.3760318069
O 4.8082063891 12.0411666326 4.3760318069
O 8.0136753891 12.0411666326 4.3760318069
O 11.2191443891 12.0411666326 4.3760318069
O 14.4246133891 12.0411666326 4.3760318069
O 0.0000035558 14.8197073563 4.3760318069
O 3.2054725558 14.8197073563 4.3760318069
O 6.4109415558 14.8197073563 4.3760318069
O 9.6164105558 14.8197073563 4.3760318069
O 12.8218795558 14.8197073563 4.3760318069
O 1.7579853972 2.7742079718 6.9285544171
O 4.8358738341 2.7566657605 6.9860697935
O 7.9605310138 2.7812494440 6.9377464025
O 11.4246011070 2.6552608719 7.0002582294
O 14.6048001903 2.7088786518 7.0149406308
O -0.0073690065 5.6400798749 7.0376227318
O 3.2455677051 5.6655374750 6.9591085975
O 6.3579658067 5.5365151406 6.8879421076
O 9.6317293261 5.4503512820 6.8976591688
O 12.9046535828 5.6555073979 6.9524198986
O 1.5430876301 8.4347568626 6.8739599627
O 4.9060699365 8.3463366943 7.0187344354
O 8.0105716789 8.3056196478 6.9292204292
O 11.2232688998 8.2145800528 7.0164467463
O 14.4997351517 8.5278990778 7.0073972744
O 0.1789285474 11.3799344195 6.9410354603
O 3.3244622937 11.0206650761 7.0300396183
O 6.4867110927 11.2577897596 6.9516898399
O 9.6671810504 11.0858665627 6.9373792677
O 12.8505325898 11.2071644439 7.0116013127
O 1.6413637973 13.9780109805 7.1141842100
O 4.6895323325 13.8250177482 6.9166624053
O 7.8771425937 13.9003187109 6.8709302614
O 10.9336093981 13.8948131326 6.9987719884
O 14.2883138054 13.9751864194 6.9061325877
O -0.0153877148 16.7148967174 7.0100806431
O 3.1916177377 16.7645258818 7.0136546619
O 6.3208028067 16.7184385530 7.0122118712
O 9.4161462783 16.6394303017 6.9863620083
O 12.6885769294 16.5738919965 6.9017009151
O 1.6188704318 0.8898946050 9.6223160414
O 4.8771883403 0.9496022241 9.6296897063
O 8.0811233287 1.0733470601 9.5979313969
O 11.4637860822 0.8078598990 9.4032717457
O 14.4928071776 0.8108202645 9.5328628420
O -0.1095746520 3.6430158226 9.5174938817
O 3.0060942247 3.7427964384 9.4827947160
O 6.2998727523 3.8423106639 9.5993489146
O 9.7277799801 3.5936600904 9.5276053440
O 12.7839355657 3.7030844616 9.5062463594
O 1.5556012950 6.4877967500 9.4681224079
O 4.7406726796 6.4372619458 9.5774409698
O 8.0213016369 6.2808083027 9.4819689120
O 11.1409337089 6.4955657205 9.5423171596
O 14.4378580598 6.4624909167 9.5483998401
O -0.0415179377 9.1357249668 9.4757522499
O 3.1620813079 9.3181960155 9.5502125148
O 6.4739493778 9.3168622787 9.5332161409
O 9.3732832300 9.1980612361 9.4239427599
O 12.7371950866 9.3185245509 9.4757024492
O 1.7122166187 12.0506846741 9.6082617762
O 4.9766724646 11.9673213259 9.6268427586
O 8.1181291748 12.2549577643 9.5743868150
O 11.1183929026 12.0620279898 9.5738900420
O 14.4378155793 11.9477061012 9.5205967286
O -0.1143222780 14.7104096749 9.4036324752
O 3.2973897974 14.8339417351 9.4917939147
O 6.4693373043 14.8312337013 9.4970469005
O 9.6514511655 15.0033773007 9.6924042652
O 12.7651712867 14.6613460388 9.5241164165
O 1.6037358742 2.8242282115 12.2186577241
O 4.7132535725 2.7840979151 11.9837577647
O 7.9617654832 2.8748232878 12.0288387396
O 11.3930777886 2.7374466354 12.1821544948
O 14.3360292541 2.7326234451 12.0999355467
O -0.0321520610 5.4246503641 12.1397952270
O 3.2180746064 5.6516497428 12.2080796712
O 6.4464276584 5.5786470941 12.2538047124
O 9.6567494323 5.5644855337 12.0873889706
O 12.8697101005 5.6019427642 12.0619817953
O 1.6918849142 8.3514846894 12.3365691854
O 4.9311999824 8.3944303460 11.9247530488
O 8.0798438578 8.2530270857 12.1462475151
O 11.0757715426 8.4616578787 12.0284365940
O 14.4619871549 8.3921372160 12.0141919425
O -0.0002740525 10.9415371414 12.0656480342
O 3.0848784429 10.9833444363 12.3329573208
O 6.3109429946 11.1612993121 12.1335553274
O 9.4889159240 11.1408167092 12.0546690370
O 12.6807980338 11.2388873370 12.0558503108
O 1.6301277497 13.9792615072 12.1734941323
O 4.6373372823 13.9577263611 11.9837779696
O 8.0023519372 13.9531015669 12.2415048755
O 11.0085362969 13.9964043908 12.2730682921
O 14.3762349497 13.8366909935 12.0988639463
O 0.0076059970 16.6175535556 12.1552377274
O 3.2409688132 16.7912975703 12.1487794370
O 6.5737408604 16.6507761556 12.1184258869
O 9.8203901678 16.8084258596 12.1171652076
O 12.8553959580 16.4867728128 12.1527849573
O 1.5373804770 0.8426341140 14.6651709109
O 4.8428242714 0.8822134916 14.6691861411
O 8.1096878734 0.8800531999 14.6182615982
O 11.2851343057 0.9011797338 14.8747198845
O 14.3687129517 0.8878222827 14.7892674653
O 0.0642761558 3.6093916634 14.8278778965
O 3.2700172965 3.5194606254 14.6633464540
O 6.3674739739 3.6644360014 14.6868968234
O 9.6129777342 3.5526718528 14.5112508837
O 12.9281845205 3.7449994892 14.7864193218
O 1.5141699501 6.3404306216 14.7239121014
O 4.8173054521 6.4194742596 14.7251929106
O 8.0686568181 6.3958171455 14.7783446513
O 11.2287295231 6.4286238820 14.7290603736
O 14.6027721155 6.4110461675 14.7414667932
O -0.1312219097 9.2860692278 14.8600666486
O 3.2254275005 9.0911385281 14.8270162782
O 6.2695388413 9.1804654161 14.6883725348
O 9.6942838879 9.2514103845 14.7251145778
O 12.8204749904 9.1284493493 14.6128110234
O 1.7062250546 11.9354597164 14.6191384638
O 5.0685185464 12.0574065912 14.6679611282
O 7.8634690264 12.0152572349 14.8084895076
O 11.1860143637 11.9645360515 14.7424511723
O 14.2576953616 11.9980157354 14.6339275180
O 0.0225907614 14.7314308197 14.6403368165
O 3.2147457627 14.7066026887 14.7897870695
O 6.3611423629 14.8390722542 14.7196915273
O 9.6484900069 14.9100221540 14.7634425003
O 12.8151234486 14.7217761503 14.8472525054
O 1.5966718827 2.8691096210 17.4177595387
O 4.7981816143 2.7818740966 17.4054848897
O 7.9807346600 2.8699458566 17.2938518234
O 11.0962451028 2.9174352923 17.2103361741
O 14.3281839540 2.8072529686 17.3875056010
O -0.1485403014 5.5469372802 17.6213689277
O 3.1039293028 5.6093618440 17.2305702570
O 6.4146970508 5.8196551945 17.5217259096
O 9.5443216486 5.4612830185 17.3537122368
O 12.5207197181 5.5691080296 17.5343776050
O 1.5331642618 8.4184836349 17.3169876172
O 4.8520403288 8.3051888482 17.5473551541
O 8.2238255686 8.4704798739 17.3442600189
O 11.1495010491 8.3762754241 17.4748334220
O 14.3082209986 8.2643115807 17.2911144957
O -0.0433677579 11.1706209705 17.3129488092
O 3.3692736276 11.1989374919 17.1396163781
O 6.4622253884 11.0132847591 17.5067801677
O 9.6060574913 11.0733829242 17.3517384763
O 12.8183317083 11.0654673871 17.3603974851
O 1.7695456450 13.9185621896 17.4469284452
O 4.8790013629 13.9388597989 17.3833699529
O 8.1146292491 13.8680331382 17.3081735094
O 11.2744683342 13.8335898260 17.4546180731
O 14.3545340810 13.8493646557 17.3853514658
O 0.0739680337 16.6823020427 17.3899346290
O 3.1878721991 16.7442520253 17.3422393965
O 6.3570665842 16.6797560047 17.2546886233
O 9.5720876558 16.7163337222 17.5135827806
O 12.8677870439 16.7642339408 17.4994852193
O 1.7610014585 1.2717908355 20.0408127602
O 5.1791950611 1.1894613226 20.0801830557
O 7.9992128395 1.1626927329 19.9694052703
O 11.2088455895 1.0787535761 19.8779098005
O 14.4863874737 0.8704877243 20.1716444935
O -0.4708653675 3.6781283339 20.1302299500
O 3.7472712944 4.4784901989 19.9714721402
O 6.3285526918 3.8268165438 19.9048779863
O 9.8156216807 3.1736104598 19.9587759024
O 12.4936871642 3.6939747831 20.0736043769
O 1.5374642619 6.6414972849 20.1736993374
O 4.4822002235 6.4904375015 20.3715101018
O 8.0840679611 7.5341750132 20.1048694110
O 10.1900211895 7.0579185213 20.1460340128
O 14.2437984157 6.3889565762 20.0879731741
O -0.0839390228 8.9098318824 19.8528132959
O 3.2392295300 9.4136311189 19.8589704077
O 6.9443775940 8.4901729382 20.1427972221
O 9.1379717305 8.6977139797 20.0183558027
O 12.8199468999 9.3206021452 19.9783128248
O 1.7006783570 11.8869198347 19.8725114808
O 4.5306151468 12.4094491712 20.1078230411
O 7.8971050914 12.0532960162 20.1621251744
O 10.9892721823 12.0029700572 20.1349776321
O 14.2846346579 12.1870913527 19.9571393287
O 0.0288838197 14.6444067542 19.9328356523
O 3.5173958869 14.6232961381 20.1259667229
O 6.3790988097 14.9289200406 20.1195543180
O 9.5479711102 14.9526779864 19.9621777473
O 12.8187084989 14.9360193250 20.1195532540
O 1.5599112149 2.8167197517 23.0621156603
O 5.6685813906 2.6248840849 22.9896072108
O 8.1932947466 2.8146164542 22.4659815884
O 11.2598646750 2.7373375175 22.5653183228
O 14.2937990462 2.8178714858 22.7870351410
O 0.2696411670 5.7167024854 22.8222475604
O 3.8145998464 6.1644783144 23.5388725586
O 7.8500433204 5.0877843370 23.4093375530
O 9.4354733037 5.8620947804 23.4378115630
O 12.7080214465 5.7104650918 22.6368379115
O 1.9213164095 8.2966901025 22.8831250609
O 5.2642573915 8.4240748779 23.3586442002
O 7.5059285109 8.5583469171 22.4478403723
O 10.8942600723 9.0443019804 22.1527384030
O 14.2339669862 8.3611161099 22.6445942908
O 0.3029232932 10.7084374670 22.2458443201
O 3.2168123734 10.9749879087 22.5658082105
O 7.4900991097 10.0196940591 23.1729385985
O 9.4444331994 11.1047790144 23.4686436198
O 12.7878449790 11.1135444843 22.6560848230
O 1.6251234952 13.6744487499 22.4910126321
O 5.8054368991 13.2938420428 23.0508054806
O 8.0142986670 13.8142765056 22.5140698159
O 11.0193434138 13.9596032448 22.4859789533
O 14.3955591571 13.8648371473 22.6871449915
O 0.0473690590 16.3606518059 22.6298958318
O 3.2655142536 16.3347722234 22.9403241404
O 5.2694072859 17.7893254482 22.9710813993
O 9.3652524677 16.6139702244 22.5516463735
O 12.9684086982 16.7565532000 22.6727583437
O 1.2260128788 0.9311564879 24.9098994246
O 4.5487218835 0.5556940296 23.9792448989
O 7.9076500150 0.8965712050 24.7345434504
O 11.2269511712 0.7950794093 25.3155528217
O 14.4812499653 1.0539739378 25.3697694258
O -0.0695977616 3.7374430025 26.1876661384
O 3.4783840344 3.5158480120 26.1269113325
O 6.2248484042 3.2894784820 26.2129641467
O 9.5917927583 3.6706102597 24.8921252791
O 12.7218421702 4.0029540729 25.3770929851
O 1.9081224185 6.2356267174 25.6373948534
O 5.3138272704 7.1155054206 24.3217110314
O 8.5482433005 7.1668316590 25.3766049993
O 11.2111021006 6.6821799849 26.5285428306
O 14.8613350109 7.0818860621 25.3465493444
O -0.3559478284 8.3777709607 25.3186907724
O 3.1973808057 9.2025644363 25.2998487092
O 4.8074142839 9.7858186504 24.5361212719
O 9.5588454064 8.4399243980 24.6609492051
O 12.8023907035 9.2782974577 24.8607090437
O 1.6169611672 11.8558409895 25.0900801771
O 4.9188972252 12.4062418168 25.5785372005
O 7.8505806278 11.9898497580 25.1082375547
O 11.6523733223 12.3488981229 24.9398960419
O 14.4530587240 12.0100784214 26.3750409775
O 0.1728491462 14.7123849833 25.1758435066
O 3.6071654423 13.9034749344 26.3341653851
O 6.7296521563 15.3324346336 25.2432796521
O 9.6105717971 14.6046501137 25.3679297603
O 12.9719495762 14.7775030071 25.0976236425
Zn 1.6027347223 0.9266698429 2.4152685336
Zn 4.8082037223 0.9266698429 2.4152685336
Zn 8.0136727223 0.9266698429 2.4152685336
Zn 11.2191417223 0.9266698429 2.4152685336
Zn 14.4246107223 0.9266698429 2.4152685336
Zn 0.0000008890 3.7052105667 2.4152685336
Zn 3.2054698890 3.7052105667 2.4152685336
Zn 6.4109388890 3.7052105667 2.4152685336
Zn 9.6164078890 3.7052105667 2.4152685336
Zn 12.8218768890 3.7052105667 2.4152685336
Zn 1.6027360557 6.4837346192 2.4152685336
Zn 4.8082050557 6.4837346192 2.4152685336
Zn 8.0136740557 6.4837346192 2.4152685336
Zn 11.2191430557 6.4837346192 2.4152685336
Zn 14.4246120557 6.4837346192 2.4152685336
Zn 0.0000022223 9.2622753429 2.4152685336
Zn 3.2054712223 9.2622753429 2.4152685336
Zn 6.4109402223 9.2622753429 2.4152685336
Zn 9.6164092223 9.2622753429 2.4152685336
Zn 12.8218782223 9.2622753429 2.4152685336
Zn 1.6027373890 12.0408160667 2.4152685336
Zn 4.8082063890 12.0408160667 2.4152685336
Zn 8.0136753890 12.0408160667 2.4152685336
Zn 11.2191443890 12.0408160667 2.4152685336
Zn 14.4246133890 12.0408160667 2.4152685336
Zn 0.0000035557 14.8193401192 2.4152685336
Zn 3.2054725557 14.8193401192 2.4152685336
Zn 6.4109415557 14.8193401192 2.4152685336
Zn 9.6164105557 14.8193401192 2.4152685336
Zn 12.8218795557 14.8193401192 2.4152685336
Zn 0.0000000000 0.0000011997 5.0001273680
Zn 3.2054690000 0.0000011997 5.0001273680
Zn 6.4109380000 0.0000011997 5.0001273680
Zn 9.6164070000 0.0000011997 5.0001273680
Zn 12.8218760000 0.0000011997 5.0001273680
Zn 1.6027351667 2.7785419234 5.0001273680
Zn 4.8082041667 2.7785419234 5.0001273680
Zn 8.0136731667 2.7785419234 5.0001273680
Zn 11.2191421667 2.7785419234 5.0001273680
Zn 14.4246111667 2.7785419234 5.0001273680
Zn 0.0000013333 5.5570659760 5.0001273680
Zn 3.2054703333 5.5570659760 5.0001273680
Zn 6.4109393333 5.5570659760 5.0001273680
Zn 9.6164083333 5.5570659760 5.0001273680
Zn 12.8218773333 5.5570659760 5.0001273680
Zn 1.6027365000 8.3356066997 5.0001273680
Zn 4.8082055000 8.3356066997 5.0001273680
Zn 8.0136745000 8.3356066997 5.0001273680
Zn 11.2191435000 8.3356066997 5.0001273680
Zn 14.4246125000 8.3356066997 5.0001273680
Zn 0.0000026667 11.1141474234 5.0001273680
Zn 3.2054716667 11.1141474234 5.0001273680
Zn 6.4109406667 11.1141474234 5.0001273680
Zn 9.6164096667 11.1141474234 5.0001273680
Zn 12.8218786667 11.1141474234 5.0001273680
Zn 1.6027378333 13.8926714760 5.0001273680
Zn 4.8082068333 13.8926714760 5.0001273680
Zn 8.0136758333 13.8926714760 5.0001273680
Zn 11.2191448333 13.8926714760 5.0001273680
Zn 14.4246138333 13.8926714760 5.0001273680
Zn 1.3895938011 1.0545626410 7.5768955305
Zn 4.7434255609 0.9789607680 7.6708834310
Zn 7.9229611308 0.8962562511 7.5995469746
Zn 11.0827880119 0.8275234130 7.4993906801
Zn 14.2604489475 0.8717562414 7.6115803046
Zn 0.0658932741 3.8523384057 7.5827569300
Zn 3.2286244011 3.8519651250 7.4643025677
Zn 6.3428865339 3.8348025629 7.6283123455
Zn 9.6189949456 3.4858190284 7.5126021816
Zn 12.9389890651 3.6988521682 7.5840720541
Zn 1.5785127181 6.5247808246 7.5093706077
Zn 4.8610009877 6.5430531026 7.6168708374
Zn 8.1361669465 6.4186443417 7.5462028301
Zn 11.2499353049 6.3725910428 7.6301717380
Zn 14.4383231593 6.6194154323 7.6144278602
Zn 0.1575310685 9.5838168210 7.6078889812
Zn 3.1752799627 9.1908631379 7.6674648455
Zn 6.4094760049 9.4154807486 7.5748394843
Zn 9.6692336601 9.2440817639 7.4961004442
Zn 12.8364902563 9.2837200569 7.4406272784
Zn 1.8370572190 12.1131745970 7.5646164152
Zn 4.8897273453 12.0338438970 7.6503946032
Zn 8.1018092160 12.1073765526 7.5641496604
Zn 11.2431367175 12.0431663784 7.5720212896
Zn 14.4776718147 12.1152676244 7.7176558164
Zn -0.0121808889 14.8354222115 7.3985754386
Zn 3.2172503728 15.0242541743 7.5512162453
Zn 6.1739060128 14.9114259922 7.4485505599
Zn 9.3906719426 14.7570346950 7.7305392942
Zn 12.6931971018 14.7970782302 7.6278483269
Zn -0.0233824198 -0.1146755511 10.1432148555
Zn 3.3015341620 -0.0137714204 10.1983275275
Zn 6.4352248032 -0.0690886421 10.1338970733
Zn 9.7939867498 0.2304972718 10.1957352491
Zn 12.8223008928 -0.2091951712 10.2124687571
Zn 1.4946226774 2.7159951516 10.1809270959
Zn 4.6862752313 2.7612567858 10.0084600026
Zn 7.9710986156 2.9399967060 10.0040192743
Zn 11.4138772994 2.6527410030 10.1524959397
Zn 14.3694502354 2.6654557092 10.1542060778
Zn 0.0179819364 5.4549170607 10.2032047239
Zn 3.0964231219 5.4926327745 10.2509771405
Zn 6.3977989750 5.5669088019 10.2915309474
Zn 9.6487325859 5.3876340076 10.1274749428
Zn 12.8716744100 5.5939653609 10.1078528769
Zn 1.4626079126 8.2597563986 10.2874339324
Zn 4.7742119333 8.4074210872 10.0736492282
Zn 7.8591271469 8.0868359934 10.0533165802
Zn 11.1477992346 8.5352261414 10.0748868829
Zn 14.2605116268 8.4319597840 10.0690161914
Zn 0.1615972109 11.0014084995 10.1406428819
Zn 3.3684799599 11.1709855779 10.2883030458
Zn 6.6586917267 11.1064094329 10.1403817244
Zn 9.5321904872 10.9672919367 10.1285023053
Zn 12.7635905312 11.2610639106 10.0870586493
Zn 1.5381162024 14.0442173707 10.1150452693
Zn 4.7816596953 13.8098729219 9.9747508665
Zn 8.0611999714 14.2137437771 10.2951241866
Zn 11.0786361101 13.9510392783 10.2732994005
Zn 14.3333788405 13.7920042188 10.1556392380
Zn 1.6094954082 0.9495872593 12.7108718808
Zn 4.9301542924 0.9532020028 12.6471064748
Zn 8.1495080978 1.1032229385 12.6976433292
Zn 11.4006967575 0.8970823770 12.9609860548
Zn 14.4203291662 0.7602206072 12.6578835158
Zn -0.1005836208 3.5010560221 12.8317088626
Zn 3.1665338736 3.7947320142 12.8170784978
Zn 6.2466130223 3.6973115641 12.6601314108
Zn 9.6895631707 3.6863038746 12.4367856883
Zn 12.9364572212 3.7796257778 12.8625377583
Zn 1.5190136481 6.3784254129 12.7381249404
Zn 4.9135406421 6.6645762101 12.6994946061
Zn 7.9946083467 6.4533872534 12.7941861045
Zn 11.2592006636 6.5461134182 12.7606634278
Zn 14.4609361218 6.5358767185 12.5748484456
Zn 0.0422289570 9.2935867321 12.8648282950
Zn 3.4272847113 9.1557246356 12.8079881815
Zn 6.4909774095 9.3221827563 12.7220128742
Zn 9.5400242795 9.3979476881 12.6946978512
Zn 12.7701357369 9.1459476246 12.4707488989
Zn 1.5035510484 12.1537653343 12.6492501528
Zn 4.6677385493 12.1497993926 12.6869350530
Zn 7.8966789966 12.2405335428 12.7912139963
Zn 11.0236797633 12.0952124895 12.6996318803
Zn 14.4006143696 11.9372255279 12.7157350175
Zn 0.0183710133 14.7638436692 12.7113094993
Zn 3.2363127673 14.9198002762 12.8857536356
Zn 6.3712813041 14.9184957173 12.7870657379
Zn 9.5656548921 15.0262767556 12.9361143542
Zn 12.6601527083 14.5965993062 12.9432822422
Zn -0.1023524914 -0.1193304449 15.3722136082
Zn 3.2014041320 -0.0155492489 15.3015641329
Zn 6.4568340411 -0.0000654653 15.1879245025
Zn 9.7346696915 0.0720217231 15.5971724937
Zn 12.9008681026 -0.1228362914 15.5724496631
Zn 1.6022054266 2.6559096336 15.4189934822
Zn 4.8351592012 2.6035808463 15.4821855594
Zn 7.9733954251 2.7320218955 15.2210151235
Zn 11.2222805161 2.8716386033 15.2821371001
Zn 14.4655191197 2.7711251732 15.3908838548
Zn 0.0880638271 5.3803251806 15.6816092122
Zn 3.1679996265 5.3592810363 15.2408428426
Zn 6.4319140642 5.4975621757 15.4661183047
Zn 9.6009219999 5.3224901202 14.9893743818
Zn 12.8260964089 5.5461935584 15.4627138736
Zn 1.4937368445 8.1647443883 15.2738246325
Zn 4.6538480348 8.2179694029 15.6280965342
Zn 8.0497562163 8.4370774232 15.3742632320
Zn 11.2762911308 8.2857754106 15.3170464936
Zn 14.3383982226 8.1980038116 15.3241393895
Zn 0.0837970396 11.0672966521 15.3822834334
Zn 3.3702330389 11.1585322042 15.0822694455
Zn 6.5441337121 10.8660179509 15.4624565173
Zn 9.5996172762 11.1126420475 15.2270979811
Zn 12.7473662307 10.9290475978 15.3490407136
Zn 1.5409616179 13.8199574815 15.3474310157
Zn 4.8301502213 13.6913468873 15.4557848180
Zn 7.9645805677 14.0414657342 15.3127254037
Zn 11.0849145290 13.7637965846 15.5089289217
Zn 14.3802314133 13.7843605219 15.4850985263
Zn 1.6830336203 1.0152705390 18.2214944537
Zn 4.8084496015 0.7923999640 18.1909992993
Zn 7.8650396769 1.1330498902 18.0810834516
Zn 11.1752425886 0.9703136684 17.8112536258
Zn 14.5498644837 0.9176268965 18.1758345991
Zn -0.0910429946 3.5811558508 18.2133172472
Zn 3.2169738199 3.8698057285 18.0107463237
Zn 6.3699661382 3.9187671983 17.8718765117
Zn 9.5226425242 3.8094799896 18.2853440923
Zn 12.6524443505 3.6984206686 18.0754449673
Zn 1.5512691773 6.6129561996 18.2105633732
Zn 4.6897032301 6.5439238750 18.4970290109
Zn 8.1252003618 6.6383205715 17.8951735396
Zn 10.9538080758 6.5365085618 18.1272325708
Zn 14.1093621652 6.4067658304 18.1997181343
Zn -0.0573887999 9.3049086625 17.9082206343
Zn 3.1863733921 9.3257484622 17.9246836423
Zn 6.5032293661 9.0571099015 18.4005365708
Zn 9.7586741560 9.4532088594 18.2261271291
Zn 12.8602402625 9.2394605593 18.0812186705
Zn 1.8148934369 11.9899124955 17.9162623635
Zn 4.9851888979 12.0824666108 18.0700126552
Zn 8.0259401553 11.9711668525 18.0854946498
Zn 11.1954284279 11.9085991887 18.1518653828
Zn 14.2720919942 11.9037769618 18.1242234292
Zn 0.0841377792 14.7293583094 17.9962040634
Zn 3.3478954693 14.9641989443 18.1634798161
Zn 6.4997118040 14.9044156195 18.2403525053
Zn 9.6406425080 14.7892558181 18.0135456071
Zn 12.8745070781 15.0079959385 18.1634098083
Zn 0.2759709056 0.0056169799 20.6973834603
Zn 9.5283904855 0.1309394198 20.5292186174
Zn 12.6558973241 0.1950161678 20.7704447618
Zn 4.5433590553 2.8592640370 20.9304872139
Zn 7.8718828848 2.9878679073 20.6275489928
Zn 14.1097217884 2.7617484245 20.7575984281
Zn -0.0152031044 5.5060537848 20.4309832285
Zn 1.7589602469 8.4152657328 20.6136171825
Zn 14.3220072004 8.2437141487 20.5733042503
Zn 3.3736541000 11.1803080046 20.7514944972
Zn 12.7252742713 11.0647987239 20.7555718695
Zn 1.6902441563 13.7806885203 20.5328611488
Zn 4.9497456243 14.0553192087 21.3106082571
Zn 7.9898412237 13.9768870802 20.7075608264
Zn 11.2305924297 13.9292562139 20.4392985804
Zn 14.5272049522 13.8086863687 20.8025256781
Zn 2.0269910502 0.9809475430 23.1094889318
Zn 7.7774966057 0.9922154349 22.9204924428
Zn 11.1245107087 1.1793460649 23.5001388684
Zn 14.6718536142 0.7995208880 23.4604946580
Zn -0.1949262245 3.7734136972 22.8994254462
Zn 9.8507153773 3.9075930786 22.8800449411
Zn 12.6915393211 3.9492349829 23.3748952043
Zn 2.0381143941 6.3482402677 22.8991232518
Zn 14.1866720178 6.5567245929 23.4251231897
Zn -0.3021267413 9.4256003983 23.4549180648
Zn 3.5081610706 9.2443285190 23.3131493413
Zn 9.2715390855 8.8849118121 22.9949207480
Zn 12.5617000892 8.9936452313 23.0587930619
Zn 1.4743572997 11.9075757749 23.2560887052
Zn 7.4936094944 12.0648037803 23.1925083280
Zn 11.1177407158 12.0499485710 23.0066172514
Zn 0.0838553779 14.6453509139 23.3925344831
Zn 9.6072422567 14.7391396731 23.4985037130
Zn 12.7760638849 14.7586704705 23.2596081500
Zn 9.5104790748 -0.0855004502 25.2916195166
Zn 12.8771133181 -0.0171775949 25.6520104522
Zn 1.6267438362 2.4978829325 25.6502959246
Zn 4.7727208040 2.6007038420 24.9515665993
Zn 7.7215156871 2.9363236379 25.2094465078
Zn 14.1439793227 2.9271470814 25.7940591111
Zn -0.1762273964 5.4579185998 25.4451580293
Zn 3.4985242614 5.2117802311 25.4806417356
Zn 9.9640995959 5.6928326676 25.1814108591
Zn 1.5650949040 8.1561332826 25.3191733792
Zn 11.4707498527 8.2821433375 25.7038624836
Zn 3.5408053411 11.2438625846 25.2882111507
Zn 13.2027910422 11.3629089743 25.0158031903
Zn 1.8279726291 13.8030481194 25.6884544142
Zn 7.7211268468 13.8301050059 25.2702801095
Zn 14.5311773204 13.6701963181 25.5940682511

## Sheet: S9_ZnO0001Surf_CONTCAR
Fractional coordinates of atoms of the ZnO (0001) surfaces in Fig. S9
1
6.5781999999999998 0.0000000000000000 0.0000000000000000
0.0000000000000000 11.3938000000000006 0.0000000000000000
0.0000000000000000 0.0000000000000000 47.7614000000000019
Zn O H
80 80 8
Selective dynamics
Direct
0.2501322160259115 0.0837714775234653 0.1219352903223189 T T T
0.0001662267364339 0.3336963956365826 0.1219502119323726 T T T
0.5000493851298159 0.1676549518176723 0.0712039232840791 T T T
0.2500183230069431 0.4176378801941537 0.0712487650656276 T T T
0.2500830583943671 0.0836616936480977 0.2222841762986258 T T T
0.5000659254286981 0.3336597143240188 0.2222889884929863 T T T
0.0000347708331896 0.1672897601523129 0.1722609432062368 T T T
0.2500822563551772 0.4172894952501045 0.1722578194515321 T T T
0.2501852157458994 0.0831920854142642 0.3217067107441655 T T T
0.0001699445566430 0.3332018840452136 0.3217103246099417 T T T
0.0000792225282959 0.1671318776061745 0.2720861605411359 T T T
0.2499144990583901 0.4171361443553165 0.2720865879529699 T T T
0.2502620787673572 0.0826428569902063 0.4197834470563954 T T T
0.0003026965916783 0.3326516692011788 0.4197916365969055 T T T
0.0001579139621123 0.1669942140025364 0.3709594652298819 T T T
0.2501532329994972 0.4169979139033417 0.3709567031248491 T T T
0.2503981616880456 0.0822606412925628 0.5136635773613417 T T T
0.0003179959546254 0.3322490573625981 0.5136614128360188 T T T
0.0003483938021536 0.1654327296057727 0.4682625971436336 T T T
0.2503901062923174 0.4154219288784552 0.4682691488623252 T T T
0.7501322160259115 0.0837714775234653 0.1219352903223189 T T T
0.5001662267364341 0.3336963956365826 0.1219502119323726 T T T
0.0000493851298160 0.1676549518176723 0.0712039232840791 T T T
0.7500183230069433 0.4176378801941537 0.0712487650656276 T T T
0.7500830583943671 0.0836616936480977 0.2222841762986258 T T T
0.0000659254286983 0.3336597143240188 0.2222889884929863 T T T
0.5000347708331896 0.1672897601523129 0.1722609432062368 T T T
0.7500822563551772 0.4172894952501045 0.1722578194515321 T T T
0.7501852157458992 0.0831920854142642 0.3217067107441655 T T T
0.5001699445566431 0.3332018840452136 0.3217103246099417 T T T
0.5000792225282958 0.1671318776061745 0.2720861605411359 T T T
0.7499144990583900 0.4171361443553165 0.2720865879529699 T T T
0.7502620787673571 0.0826428569902063 0.4197834470563954 T T T
0.5003026965916783 0.3326516692011788 0.4197916365969055 T T T
0.5001579139621123 0.1669942140025364 0.3709594652298819 T T T
0.7501532329994973 0.4169979139033417 0.3709567031248491 T T T
0.7503981616880456 0.0822606412925628 0.5136635773613417 T T T
0.5003179959546253 0.3322490573625981 0.5136614128360188 T T T
0.5003483938021533 0.1654327296057727 0.4682625971436336 T T T
0.7503901062923175 0.4154219288784552 0.4682691488623252 T T T
0.2501322160259115 0.5837714775234653 0.1219352903223189 T T T
0.0001662267364339 0.8336963956365827 0.1219502119323726 T T T
0.5000493851298159 0.6676549518176722 0.0712039232840791 T T T
0.2500183230069431 0.9176378801941537 0.0712487650656276 T T T
0.2500830583943671 0.5836616936480976 0.2222841762986258 T T T
0.5000659254286981 0.8336597143240186 0.2222889884929863 T T T
0.0000347708331896 0.6672897601523130 0.1722609432062368 T T T
0.2500822563551772 0.9172894952501045 0.1722578194515321 T T T
0.2501852157458994 0.5831920854142644 0.3217067107441655 T T T
0.0001699445566430 0.8332018840452136 0.3217103246099417 T T T
0.0000792225282959 0.6671318776061745 0.2720861605411359 T T T
0.2499144990583901 0.9171361443553167 0.2720865879529699 T T T
0.2502620787673572 0.5826428569902062 0.4197834470563954 T T T
0.0003026965916783 0.8326516692011789 0.4197916365969055 T T T
0.0001579139621123 0.6669942140025364 0.3709594652298819 T T T
0.2501532329994972 0.9169979139033421 0.3709567031248491 T T T
0.2503981616880456 0.5822606412925629 0.5136635773613417 T T T
0.0003179959546254 0.8322490573625982 0.5136614128360188 T T T
0.0003483938021536 0.6654327296057726 0.4682625971436336 T T T
0.2503901062923174 0.9154219288784552 0.4682691488623252 T T T
0.7501322160259115 0.5837714775234653 0.1219352903223189 T T T
0.5001662267364341 0.8336963956365827 0.1219502119323726 T T T
0.0000493851298160 0.6676549518176722 0.0712039232840791 T T T
0.7500183230069433 0.9176378801941537 0.0712487650656276 T T T
0.7500830583943671 0.5836616936480976 0.2222841762986258 T T T
0.0000659254286983 0.8336597143240186 0.2222889884929863 T T T
0.5000347708331896 0.6672897601523130 0.1722609432062368 T T T
0.7500822563551772 0.9172894952501045 0.1722578194515321 T T T
0.7501852157458992 0.5831920854142644 0.3217067107441655 T T T
0.5001699445566431 0.8332018840452136 0.3217103246099417 T T T
0.5000792225282958 0.6671318776061745 0.2720861605411359 T T T
0.7499144990583900 0.9171361443553167 0.2720865879529699 T T T
0.7502620787673571 0.5826428569902062 0.4197834470563954 T T T
0.5003026965916783 0.8326516692011789 0.4197916365969055 T T T
0.5001579139621123 0.6669942140025364 0.3709594652298819 T T T
0.7501532329994973 0.9169979139033421 0.3709567031248491 T T T
0.7503981616880456 0.5822606412925629 0.5136635773613417 T T T
0.5003179959546253 0.8322490573625982 0.5136614128360188 T T T
0.5003483938021533 0.6654327296057726 0.4682625971436336 T T T
0.7503901062923175 0.9154219288784552 0.4682691488623252 T T T
0.2500464406191432 0.0842457223572703 0.0608281881538023 T T T
0.0000304221672831 0.3343209052584427 0.0608385571395329 T T T
0.2500054574556037 0.0839202287852724 0.1625680631654189 T T T
0.0000423655115466 0.3338949792910321 0.1625817023732183 T T T
0.0001159801880642 0.1671188417801390 0.1116589669815191 T T T
0.2501737304910439 0.4171252122681279 0.1117073283512267 T T T
0.2500658702068708 0.0836814563481762 0.2632993593906025 T T T
-0.0000627982111708 0.3336760490999530 0.2632980697004454 T T T
0.0001065914119490 0.1670245130573651 0.2130904594740766 T T T
0.2500712343641484 0.4170320846834755 0.2130904442899793 T T T
0.2501583373861265 0.0835596023456674 0.3632728269402041 T T T
0.0001421089334590 0.3335602951586003 0.3632725303385536 T T T
0.0001852240063510 0.1666382611916430 0.3133621311018432 T T T
0.2501704365350216 0.4166343147553414 0.3133589408985873 T T T
0.2503393990744233 0.0821139038376186 0.4622213878901457 T T T
0.0003625807101199 0.3321163043335432 0.4622223040978443 T T T
0.0002607991777974 0.1660004439808063 0.4128728170289295 T T T
0.2502940429831756 0.4159961289100676 0.4128704693486532 T T T
0.0003724770898388 0.1656587378318607 0.5116789899052279 T T T
0.2502962881136173 0.4156618419555757 0.5116701580058304 T T T
0.7500464406191429 0.0842457223572703 0.0608281881538023 T T T
0.5000304221672831 0.3343209052584427 0.0608385571395329 T T T
0.7500054574556038 0.0839202287852724 0.1625680631654189 T T T
0.5000423655115465 0.3338949792910321 0.1625817023732183 T T T
0.5001159801880642 0.1671188417801390 0.1116589669815191 T T T
0.7501737304910439 0.4171252122681279 0.1117073283512267 T T T
0.7500658702068709 0.0836814563481762 0.2632993593906025 T T T
0.4999372017888292 0.3336760490999530 0.2632980697004454 T T T
0.5001065914119490 0.1670245130573651 0.2130904594740766 T T T
0.7500712343641482 0.4170320846834755 0.2130904442899793 T T T
0.7501583373861265 0.0835596023456674 0.3632728269402041 T T T
0.5001421089334590 0.3335602951586003 0.3632725303385536 T T T
0.5001852240063511 0.1666382611916430 0.3133621311018432 T T T
0.7501704365350214 0.4166343147553414 0.3133589408985873 T T T
0.7503393990744234 0.0821139038376186 0.4622213878901457 T T T
0.5003625807101197 0.3321163043335432 0.4622223040978443 T T T
0.5002607991777975 0.1660004439808063 0.4128728170289295 T T T
0.7502940429831758 0.4159961289100676 0.4128704693486532 T T T
0.5003724770898390 0.1656587378318607 0.5116789899052279 T T T
0.7502962881136175 0.4156618419555757 0.5116701580058304 T T T
0.2500464406191432 0.5842457223572702 0.0608281881538023 T T T
0.0000304221672831 0.8343209052584426 0.0608385571395329 T T T
0.2500054574556037 0.5839202287852723 0.1625680631654189 T T T
0.0000423655115466 0.8338949792910322 0.1625817023732183 T T T
0.0001159801880642 0.6671188417801391 0.1116589669815191 T T T
0.2501737304910439 0.9171252122681280 0.1117073283512267 T T T
0.2500658702068708 0.5836814563481763 0.2632993593906025 T T T
-0.0000627982111708 0.8336760490999530 0.2632980697004454 T T T
0.0001065914119490 0.6670245130573651 0.2130904594740766 T T T
0.2500712343641484 0.9170320846834756 0.2130904442899793 T T T
0.2501583373861265 0.5835596023456672 0.3632728269402041 T T T
0.0001421089334590 0.8335602951586002 0.3632725303385536 T T T
0.0001852240063510 0.6666382611916430 0.3133621311018432 T T T
0.2501704365350216 0.9166343147553413 0.3133589408985873 T T T
0.2503393990744233 0.5821139038376185 0.4622213878901457 T T T
0.0003625807101199 0.8321163043335432 0.4622223040978443 T T T
0.0002607991777974 0.6660004439808063 0.4128728170289295 T T T
0.2502940429831756 0.9159961289100677 0.4128704693486532 T T T
0.0003724770898388 0.6656587378318608 0.5116789899052279 T T T
0.2502962881136173 0.9156618419555757 0.5116701580058304 T T T
0.7500464406191429 0.5842457223572702 0.0608281881538023 T T T
0.5000304221672831 0.8343209052584426 0.0608385571395329 T T T
0.7500054574556038 0.5839202287852723 0.1625680631654189 T T T
0.5000423655115465 0.8338949792910322 0.1625817023732183 T T T
0.5001159801880642 0.6671188417801391 0.1116589669815191 T T T
0.7501737304910439 0.9171252122681280 0.1117073283512267 T T T
0.7500658702068709 0.5836814563481763 0.2632993593906025 T T T
0.4999372017888292 0.8336760490999530 0.2632980697004454 T T T
0.5001065914119490 0.6670245130573651 0.2130904594740766 T T T
0.7500712343641482 0.9170320846834756 0.2130904442899793 T T T
0.7501583373861265 0.5835596023456672 0.3632728269402041 T T T
0.5001421089334590 0.8335602951586002 0.3632725303385536 T T T
0.5001852240063511 0.6666382611916430 0.3133621311018432 T T T
0.7501704365350214 0.9166343147553413 0.3133589408985873 T T T
0.7503393990744234 0.5821139038376185 0.4622213878901457 T T T
0.5003625807101197 0.8321163043335432 0.4622223040978443 T T T
0.5002607991777975 0.6660004439808063 0.4128728170289295 T T T
0.7502940429831758 0.9159961289100677 0.4128704693486532 T T T
0.5003724770898390 0.6656587378318608 0.5116789899052279 T T T
0.7502962881136175 0.9156618419555757 0.5116701580058304 T T T
0.0000374157044118 0.3349631243268636 0.0384896695916628 T T T
0.2499739722236189 0.0843026772391246 0.0384787457193413 T T T
0.5000374157044118 0.3349631243268636 0.0384896695916628 T T T
0.7499739722236191 0.0843026772391246 0.0384787457193413 T T T
0.0000374157044118 0.8349631243268638 0.0384896695916628 T T T
0.2499739722236189 0.5843026772391248 0.0384787457193413 T T T
0.5000374157044118 0.8349631243268638 0.0384896695916628 T T T
0.7499739722236191 0.5843026772391248 0.0384787457193413 T T T
0.00000000E+00 0.00000000E+00 0.00000000E+00
0.00000000E+00 0.00000000E+00 0.00000000E+00
0.00000000E+00 0.00000000E+00 0.00000000E+00
0.00000000E+00 0.00000000E+00 0.00000000E+00
0.00000000E+00 0.00000000E+00 0.00000000E+00
0.00000000E+00 0.00000000E+00 0.00000000E+00
0.00000000E+00 0.00000000E+00 0.00000000E+00
0.00000000E+00 0.00000000E+00 0.00000000E+00
0.00000000E+00 0.00000000E+00 0.00000000E+00
0.00000000E+00 0.00000000E+00 0.00000000E+00
0.00000000E+00 0.00000000E+00 0.00000000E+00
0.00000000E+00 0.00000000E+00 0.00000000E+00
0.00000000E+00 0.00000000E+00 0.00000000E+00
0.00000000E+00 0.00000000E+00 0.00000000E+00
0.00000000E+00 0.00000000E+00 0.00000000E+00
0.00000000E+00 0.00000000E+00 0.00000000E+00
0.00000000E+00 0.00000000E+00 0.00000000E+00
0.00000000E+00 0.00000000E+00 0.00000000E+00
0.00000000E+00 0.00000000E+00 0.00000000E+00
0.00000000E+00 0.00000000E+00 0.00000000E+00
0.00000000E+00 0.00000000E+00 0.00000000E+00
0.00000000E+00 0.00000000E+00 0.00000000E+00
0.00000000E+00 0.00000000E+00 0.00000000E+00
0.00000000E+00 0.00000000E+00 0.00000000E+00
0.00000000E+00 0.00000000E+00 0.00000000E+00
0.00000000E+00 0.00000000E+00 0.00000000E+00
0.00000000E+00 0.00000000E+00 0.00000000E+00
0.00000000E+00 0.00000000E+00 0.00000000E+00
0.00000000E+00 0.00000000E+00 0.00000000E+00
0.00000000E+00 0.00000000E+00 0.00000000E+00
0.00000000E+00 0.00000000E+00 0.00000000E+00
0.00000000E+00 0.00000000E+00 0.00000000E+00
0.00000000E+00 0.00000000E+00 0.00000000E+00
0.00000000E+00 0.00000000E+00 0.00000000E+00
0.00000000E+00 0.00000000E+00 0.00000000E+00
0.00000000E+00 0.00000000E+00 0.00000000E+00
0.00000000E+00 0.00000000E+00 0.00000000E+00
0.00000000E+00 0.00000000E+00 0.00000000E+00
0.00000000E+00 0.00000000E+00 0.00000000E+00
0.00000000E+00 0.00000000E+00 0.00000000E+00
0.00000000E+00 0.00000000E+00 0.00000000E+00
0.00000000E+00 0.00000000E+00 0.00000000E+00
0.00000000E+00 0.00000000E+00 0.00000000E+00
0.00000000E+00 0.00000000E+00 0.00000000E+00
0.00000000E+00 0.00000000E+00 0.00000000E+00
0.00000000E+00 0.00000000E+00 0.00000000E+00
0.00000000E+00 0.00000000E+00 0.00000000E+00
0.00000000E+00 0.00000000E+00 0.00000000E+00
0.00000000E+00 0.00000000E+00 0.00000000E+00
0.00000000E+00 0.00000000E+00 0.00000000E+00
0.00000000E+00 0.00000000E+00 0.00000000E+00
0.00000000E+00 0.00000000E+00 0.00000000E+00
0.00000000E+00 0.00000000E+00 0.00000000E+00
0.00000000E+00 0.00000000E+00 0.00000000E+00
0.00000000E+00 0.00000000E+00 0.00000000E+00
0.00000000E+00 0.00000000E+00 0.00000000E+00
0.00000000E+00 0.00000000E+00 0.00000000E+00
0.00000000E+00 0.00000000E+00 0.00000000E+00
0.00000000E+00 0.00000000E+00 0.00000000E+00
0.00000000E+00 0.00000000E+00 0.00000000E+00
0.00000000E+00 0.00000000E+00 0.00000000E+00
0.00000000E+00 0.00000000E+00 0.00000000E+00
0.00000000E+00 0.00000000E+00 0.00000000E+00
0.00000000E+00 0.00000000E+00 0.00000000E+00
0.00000000E+00 0.00000000E+00 0.00000000E+00
0.00000000E+00 0.00000000E+00 0.00000000E+00
0.00000000E+00 0.00000000E+00 0.00000000E+00
0.00000000E+00 0.00000000E+00 0.00000000E+00
0.00000000E+00 0.00000000E+00 0.00000000E+00
0.00000000E+00 0.00000000E+00 0.00000000E+00
0.00000000E+00 0.00000000E+00 0.00000000E+00
0.00000000E+00 0.00000000E+00 0.00000000E+00
0.00000000E+00 0.00000000E+00 0.00000000E+00
0.00000000E+00 0.00000000E+00 0.00000000E+00
0.00000000E+00 0.00000000E+00 0.00000000E+00
0.00000000E+00 0.00000000E+00 0.00000000E+00
0.00000000E+00 0.00000000E+00 0.00000000E+00
0.00000000E+00 0.00000000E+00 0.00000000E+00
0.00000000E+00 0.00000000E+00 0.00000000E+00
0.00000000E+00 0.00000000E+00 0.00000000E+00
0.00000000E+00 0.00000000E+00 0.00000000E+00
0.00000000E+00 0.00000000E+00 0.00000000E+00
0.00000000E+00 0.00000000E+00 0.00000000E+00
0.00000000E+00 0.00000000E+00 0.00000000E+00
0.00000000E+00 0.00000000E+00 0.00000000E+00
0.00000000E+00 0.00000000E+00 0.00000000E+00
0.00000000E+00 0.00000000E+00 0.00000000E+00
0.00000000E+00 0.00000000E+00 0.00000000E+00
0.00000000E+00 0.00000000E+00 0.00000000E+00
0.00000000E+00 0.00000000E+00 0.00000000E+00
0.00000000E+00 0.00000000E+00 0.00000000E+00
0.00000000E+00 0.00000000E+00 0.00000000E+00
0.00000000E+00 0.00000000E+00 0.00000000E+00
0.00000000E+00 0.00000000E+00 0.00000000E+00
0.00000000E+00 0.00000000E+00 0.00000000E+00
0.00000000E+00 0.00000000E+00 0.00000000E+00
0.00000000E+00 0.00000000E+00 0.00000000E+00
0.00000000E+00 0.00000000E+00 0.00000000E+00
0.00000000E+00 0.00000000E+00 0.00000000E+00
0.00000000E+00 0.00000000E+00 0.00000000E+00
0.00000000E+00 0.00000000E+00 0.00000000E+00
0.00000000E+00 0.00000000E+00 0.00000000E+00
0.00000000E+00 0.00000000E+00 0.00000000E+00
0.00000000E+00 0.00000000E+00 0.00000000E+00
0.00000000E+00 0.00000000E+00 0.00000000E+00
0.00000000E+00 0.00000000E+00 0.00000000E+00
0.00000000E+00 0.00000000E+00 0.00000000E+00
0.00000000E+00 0.00000000E+00 0.00000000E+00
0.00000000E+00 0.00000000E+00 0.00000000E+00
0.00000000E+00 0.00000000E+00 0.00000000E+00
0.00000000E+00 0.00000000E+00 0.00000000E+00
0.00000000E+00 0.00000000E+00 0.00000000E+00
0.00000000E+00 0.00000000E+00 0.00000000E+00
0.00000000E+00 0.00000000E+00 0.00000000E+00
0.00000000E+00 0.00000000E+00 0.00000000E+00
0.00000000E+00 0.00000000E+00 0.00000000E+00
0.00000000E+00 0.00000000E+00 0.00000000E+00
0.00000000E+00 0.00000000E+00 0.00000000E+00
0.00000000E+00 0.00000000E+00 0.00000000E+00
0.00000000E+00 0.00000000E+00 0.00000000E+00
0.00000000E+00 0.00000000E+00 0.00000000E+00
0.00000000E+00 0.00000000E+00 0.00000000E+00
0.00000000E+00 0.00000000E+00 0.00000000E+00
0.00000000E+00 0.00000000E+00 0.00000000E+00
0.00000000E+00 0.00000000E+00 0.00000000E+00
0.00000000E+00 0.00000000E+00 0.00000000E+00
0.00000000E+00 0.00000000E+00 0.00000000E+00
0.00000000E+00 0.00000000E+00 0.00000000E+00
0.00000000E+00 0.00000000E+00 0.00000000E+00
0.00000000E+00 0.00000000E+00 0.00000000E+00
0.00000000E+00 0.00000000E+00 0.00000000E+00
0.00000000E+00 0.00000000E+00 0.00000000E+00
0.00000000E+00 0.00000000E+00 0.00000000E+00
0.00000000E+00 0.00000000E+00 0.00000000E+00
0.00000000E+00 0.00000000E+00 0.00000000E+00
0.00000000E+00 0.00000000E+00 0.00000000E+00
0.00000000E+00 0.00000000E+00 0.00000000E+00
0.00000000E+00 0.00000000E+00 0.00000000E+00
0.00000000E+00 0.00000000E+00 0.00000000E+00
0.00000000E+00 0.00000000E+00 0.00000000E+00
0.00000000E+00 0.00000000E+00 0.00000000E+00
0.00000000E+00 0.00000000E+00 0.00000000E+00
0.00000000E+00 0.00000000E+00 0.00000000E+00
0.00000000E+00 0.00000000E+00 0.00000000E+00
0.00000000E+00 0.00000000E+00 0.00000000E+00
0.00000000E+00 0.00000000E+00 0.00000000E+00
0.00000000E+00 0.00000000E+00 0.00000000E+00
0.00000000E+00 0.00000000E+00 0.00000000E+00
0.00000000E+00 0.00000000E+00 0.00000000E+00
0.00000000E+00 0.00000000E+00 0.00000000E+00
0.00000000E+00 0.00000000E+00 0.00000000E+00
0.00000000E+00 0.00000000E+00 0.00000000E+00
0.00000000E+00 0.00000000E+00 0.00000000E+00
0.00000000E+00 0.00000000E+00 0.00000000E+00
0.00000000E+00 0.00000000E+00 0.00000000E+00
0.00000000E+00 0.00000000E+00 0.00000000E+00
0.00000000E+00 0.00000000E+00 0.00000000E+00
0.00000000E+00 0.00000000E+00 0.00000000E+00
0.00000000E+00 0.00000000E+00 0.00000000E+00
0.00000000E+00 0.00000000E+00 0.00000000E+00
0.00000000E+00 0.00000000E+00 0.00000000E+00
0.00000000E+00 0.00000000E+00 0.00000000E+00
0.00000000E+00 0.00000000E+00 0.00000000E+00
0.00000000E+00 0.00000000E+00 0.00000000E+00
0.00000000E+00 0.00000000E+00 0.00000000E+00
0.00000000E+00 0.00000000E+00 0.00000000E+00
0.00000000E+00 0.00000000E+00 0.00000000E+00
0.00000000E+00 0.00000000E+00 0.00000000E+00

## Sheet: S9_ZnO10-10Surf_CONTCAR
Fractional coordinates of atoms of the ZnO (10-10) surfaces in Fig. S9
1
10.6135999999999999 0.0000000000000000 0.0000000000000000
0.0000000000000000 6.5781999999999998 0.0000000000000000
0.0000000000000000 0.0000000000000000 38.0000000000000000
Zn O H H
64 64 4 4
Selective dynamics
Direct
0.2536428567853477 0.0000000000000000 0.1250711864983955 T T T
0.0038332132393819 0.2500668487326863 0.1457693133129538 T T T
0.2533853601090357 0.2499989830438381 0.1927273400687355 T T T
0.2524330284540426 0.0000000000000000 0.2607746949400962 T T T
0.0029961732839396 0.0000000000000000 0.2140998481849579 T T T
0.0022279328548223 0.2499680883612427 0.2822919560774793 T T T
0.2517177120189942 0.2500218664421965 0.3289872484966168 T T T
0.2518881751253943 0.0000000000000000 0.3971806989969053 T T T
0.0017016797238512 0.0000000000000000 0.3504837815736010 T T T
0.0020886159517843 0.2500205295660152 0.4186412725191460 T T T
0.2520318372463421 0.2499889381614580 0.4654025700700046 T T T
0.2506229585060282 0.0000000000000000 0.5338634495836487 T T T
0.0027582516889950 0.0000000000000000 0.4864639997822593 T T T
0.0034829902984299 0.2500077006670693 0.5532077996451719 T T T
0.2503302069818858 0.2499985568028862 0.6034565633188933 T T T
0.0152079270959504 0.0000000000000000 0.6135087236490406 T T T
0.2536756123473296 0.5000000000000000 0.1250974788498240 T T T
0.0038332132393819 0.7499331512673137 0.1457693133129538 T T T
0.2533853601090357 0.7500010169561691 0.1927273400687355 T T T
0.2523980280470539 0.5000000000000000 0.2607586266369424 T T T
0.0029651164763465 0.5000000000000000 0.2141106376534481 T T T
0.0022279328548223 0.7500319116387573 0.2822919560774793 T T T
0.2517177120189942 0.7499781335578035 0.3289872484966168 T T T
0.2518940770290214 0.5000000000000000 0.3971863256987476 T T T
0.0016719548259871 0.5000000000000000 0.3504825363042343 T T T
0.0020886159517843 0.7499794704339848 0.4186412725191460 T T T
0.2520318372463421 0.7500110618385420 0.4654025700700046 T T T
0.2506226243073968 0.5000000000000000 0.5338695680298642 T T T
0.0027611477303182 0.5000000000000000 0.4864701063870456 T T T
0.0034829902984299 0.7499922993329307 0.5532077996451719 T T T
0.2503302069818858 0.7500014431971138 0.6034565633188933 T T T
0.0151884530919446 0.5000000000000000 0.6135053085711490 T T T
0.7536844133098057 0.0000000000000000 0.1250879822518058 T T T
0.5038286371523171 0.2499535243998139 0.1457684375104193 T T T
0.7533806893224906 0.2500257605941201 0.1927148648792780 T T T
0.7524078005320618 0.0000000000000000 0.2607431606788566 T T T
0.5029816537072378 0.0000000000000000 0.2141006500738811 T T T
0.5022136882162940 0.2500071318816879 0.2822820564978841 T T T
0.7517118432954746 0.2499407877905284 0.3289670148359463 T T T
0.7518833761492303 0.0000000000000000 0.3971838138710240 T T T
0.5016713724577357 0.0000000000000000 0.3504836076585178 T T T
0.5021014352056241 0.2499971748281951 0.4186464212069438 T T T
0.7520141863622882 0.2500149661685356 0.4654043067944755 T T T
0.7506152906545367 0.0000000000000000 0.5338720924100357 T T T
0.5027978278165151 0.0000000000000000 0.4864721881446670 T T T
0.5034865837647473 0.2500024290441445 0.5532087717380563 T T T
0.7503519862725767 0.2499954227540613 0.6034612666305890 T T T
0.5151784885899957 0.0000000000000000 0.6135085668335662 T T T
0.7536142410752475 0.5000000000000000 0.1250530966046881 T T T
0.5038286371523171 0.7500464756001861 0.1457684375104193 T T T
0.7533806893224906 0.7499742394058799 0.1927148648792780 T T T
0.7524345869382714 0.5000000000000000 0.2607702892776089 T T T
0.5030060853765193 0.5000000000000000 0.2141052989849257 T T T
0.5022136882162940 0.7499928681183121 0.2822820564978841 T T T
0.7517118432954746 0.7500592122094716 0.3289670148359463 T T T
0.7518390523713450 0.5000000000000000 0.3971688913060731 T T T
0.5016896073313006 0.5000000000000000 0.3504835065228775 T T T
0.5021014352056241 0.7500028251718049 0.4186464212069438 T T T
0.7520141863622882 0.7499850338314644 0.4654043067944755 T T T
0.7506327985432009 0.5000000000000000 0.5338755901219159 T T T
0.5027699869107707 0.5000000000000000 0.4864677095880197 T T T
0.5034865837647473 0.7499975709558555 0.5532087717380563 T T T
0.7503519862725767 0.7500045772459458 0.6034612666305890 T T T
0.5151819701045284 0.5000000000000000 0.6135122220778584 T T T
0.4359662639013493 0.0000000000000000 0.1264855649708991 T T T
0.1880432499302671 0.2500028060656163 0.1449910420296519 T T T
0.4379007934751016 0.2500403684816135 0.1935406100119863 T T T
0.4371200237315520 0.0000000000000000 0.2617026866821064 T T T
0.1877203555511926 0.0000000000000000 0.2131098996766525 T T T
0.1869487475606206 0.2500030214769069 0.2813035081913711 T T T
0.4365252772478598 0.2499958223551175 0.3299065616786052 T T T
0.4365784964170487 0.0000000000000000 0.3981416682195942 T T T
0.1864996653763242 0.0000000000000000 0.3495635815524665 T T T
0.1867101529849080 0.2500080396715560 0.4177124449931213 T T T
0.4369328137525272 0.2500026336673784 0.4663014356604620 T T T
0.4363106490380062 0.0000000000000000 0.5342797119114948 T T T
0.1869068212531317 0.0000000000000000 0.4857227030909783 T T T
0.1862679439301473 0.2500032080499039 0.5533630141272852 T T T
0.4360014470031217 0.2500110336634620 0.6025768721372486 T T T
0.1852256075451209 0.0000000000000000 0.6189671641584056 T T T
0.4359379761100826 0.5000000000000000 0.1264961442491810 T T T
0.1880432499302671 0.7499971939343766 0.1449910420296519 T T T
0.4379007934751016 0.7499596315183865 0.1935406100119863 T T T
0.4371112109164201 0.5000000000000000 0.2617021935960508 T T T
0.1876818414374242 0.5000000000000000 0.2131005275223785 T T T
0.1869487475606206 0.7499969785230931 0.2813035081913711 T T T
0.4365252772478598 0.7500041776448825 0.3299065616786052 T T T
0.4365827114410692 0.5000000000000000 0.3981448601540194 T T T
0.1864685267725790 0.5000000000000000 0.3495676095520182 T T T
0.1867101529849080 0.7499919603284440 0.4177124449931213 T T T
0.4369328137525272 0.7499973663326216 0.4663014356604620 T T T
0.4363195046214017 0.5000000000000000 0.5342745826744704 T T T
0.1869055868322036 0.5000000000000000 0.4857238496373668 T T T
0.1862679439301473 0.7499967919500961 0.5533630141272852 T T T
0.4360014470031217 0.7499889663365380 0.6025768721372486 T T T
0.1852100911221868 0.5000000000000000 0.6189672493146219 T T T
0.9359550959159790 0.0000000000000000 0.1265127269581470 T T T
0.6880244859900273 0.2499954051250697 0.1449832872769505 T T T
0.9378901910580026 0.2500026310721566 0.1935364836447278 T T T
0.9371366738489968 0.0000000000000000 0.2617004372892140 T T T
0.6877119843419877 0.0000000000000000 0.2130824601709591 T T T
0.6869201418140491 0.2499818361695176 0.2812840766873066 T T T
0.9365217816806535 0.2499985817857251 0.3299065971733555 T T T
0.9365744616572726 0.0000000000000000 0.3981426936963928 T T T
0.6864939992259025 0.0000000000000000 0.3495637945457233 T T T
0.6867163385960637 0.2499916926292514 0.4177089963094502 T T T
0.9369375892774698 0.2499897713868080 0.4663003918167377 T T T
0.9362972165331129 0.0000000000000000 0.5342762320082386 T T T
0.6869212188872069 0.0000000000000000 0.4857217894467780 T T T
0.6862569745284475 0.2499855295009183 0.5533677510901711 T T T
0.9360100649013532 0.2499835605426810 0.6025775280102010 T T T
0.6852028510680981 0.0000000000000000 0.6189719563848683 T T T
0.9359510329008103 0.5000000000000000 0.1264806001455128 T T T
0.6880244859900273 0.7500045948749303 0.1449832872769505 T T T
0.9378901910580026 0.7499973689278434 0.1935364836447278 T T T
0.9371436213008906 0.5000000000000000 0.2617133501145190 T T T
0.6877394481105767 0.5000000000000000 0.2130998975462219 T T T
0.6869201418140491 0.7500181638304824 0.2812840766873066 T T T
0.9365217816806535 0.7500014182142749 0.3299065971733555 T T T
0.9365511794784780 0.5000000000000000 0.3981366874004237 T T T
0.6865030674274593 0.5000000000000000 0.3495489189677272 T T T
0.6867163385960637 0.7500083073707486 0.4177089963094502 T T T
0.9369375892774698 0.7500102286131920 0.4663003918167377 T T T
0.9363011554749079 0.5000000000000000 0.5342794496874461 T T T
0.6869232910951482 0.5000000000000000 0.4857248693418441 T T T
0.6862569745284475 0.7500144704990817 0.5533677510901711 T T T
0.9360100649013532 0.7500164394573190 0.6025775280102010 T T T
0.6852076028996521 0.5000000000000000 0.6189709479176528 T T T
0.4636348598673905 0.0000000000000000 0.0993077440715098 T T T
0.9639458239072241 0.0000000000000000 0.0993680970128992 T T T
0.4638853814791730 0.5000000000000000 0.0993447840769122 T T T
0.9636091991467097 0.5000000000000000 0.0992975459925702 T T T
0.2111474597122793 0.0000000000000000 0.0849509726566993 T T T
0.7109121039734632 0.0000000000000000 0.0849856195438434 T T T
0.2106854188531955 0.5000000000000000 0.0850043792026156 T T T
0.7109940803937036 0.5000000000000000 0.0849528022296440 T T T
0.00000000E+00 0.00000000E+00 0.00000000E+00
0.00000000E+00 0.00000000E+00 0.00000000E+00
0.00000000E+00 0.00000000E+00 0.00000000E+00
0.00000000E+00 0.00000000E+00 0.00000000E+00
0.00000000E+00 0.00000000E+00 0.00000000E+00
0.00000000E+00 0.00000000E+00 0.00000000E+00
0.00000000E+00 0.00000000E+00 0.00000000E+00
0.00000000E+00 0.00000000E+00 0.00000000E+00
0.00000000E+00 0.00000000E+00 0.00000000E+00
0.00000000E+00 0.00000000E+00 0.00000000E+00
0.00000000E+00 0.00000000E+00 0.00000000E+00
0.00000000E+00 0.00000000E+00 0.00000000E+00
0.00000000E+00 0.00000000E+00 0.00000000E+00
0.00000000E+00 0.00000000E+00 0.00000000E+00
0.00000000E+00 0.00000000E+00 0.00000000E+00
0.00000000E+00 0.00000000E+00 0.00000000E+00
0.00000000E+00 0.00000000E+00 0.00000000E+00
0.00000000E+00 0.00000000E+00 0.00000000E+00
0.00000000E+00 0.00000000E+00 0.00000000E+00
0.00000000E+00 0.00000000E+00 0.00000000E+00
0.00000000E+00 0.00000000E+00 0.00000000E+00
0.00000000E+00 0.00000000E+00 0.00000000E+00
0.00000000E+00 0.00000000E+00 0.00000000E+00
0.00000000E+00 0.00000000E+00 0.00000000E+00
0.00000000E+00 0.00000000E+00 0.00000000E+00
0.00000000E+00 0.00000000E+00 0.00000000E+00
0.00000000E+00 0.00000000E+00 0.00000000E+00
0.00000000E+00 0.00000000E+00 0.00000000E+00
0.00000000E+00 0.00000000E+00 0.00000000E+00
0.00000000E+00 0.00000000E+00 0.00000000E+00
0.00000000E+00 0.00000000E+00 0.00000000E+00
0.00000000E+00 0.00000000E+00 0.00000000E+00
0.00000000E+00 0.00000000E+00 0.00000000E+00
0.00000000E+00 0.00000000E+00 0.00000000E+00
0.00000000E+00 0.00000000E+00 0.00000000E+00
0.00000000E+00 0.00000000E+00 0.00000000E+00
0.00000000E+00 0.00000000E+00 0.00000000E+00
0.00000000E+00 0.00000000E+00 0.00000000E+00
0.00000000E+00 0.00000000E+00 0.00000000E+00
0.00000000E+00 0.00000000E+00 0.00000000E+00
0.00000000E+00 0.00000000E+00 0.00000000E+00
0.00000000E+00 0.00000000E+00 0.00000000E+00
0.00000000E+00 0.00000000E+00 0.00000000E+00
0.00000000E+00 0.00000000E+00 0.00000000E+00
0.00000000E+00 0.00000000E+00 0.00000000E+00
0.00000000E+00 0.00000000E+00 0.00000000E+00
0.00000000E+00 0.00000000E+00 0.00000000E+00
0.00000000E+00 0.00000000E+00 0.00000000E+00
0.00000000E+00 0.00000000E+00 0.00000000E+00
0.00000000E+00 0.00000000E+00 0.00000000E+00
0.00000000E+00 0.00000000E+00 0.00000000E+00
0.00000000E+00 0.00000000E+00 0.00000000E+00
0.00000000E+00 0.00000000E+00 0.00000000E+00
0.00000000E+00 0.00000000E+00 0.00000000E+00
0.00000000E+00 0.00000000E+00 0.00000000E+00
0.00000000E+00 0.00000000E+00 0.00000000E+00
0.00000000E+00 0.00000000E+00 0.00000000E+00
0.00000000E+00 0.00000000E+00 0.00000000E+00
0.00000000E+00 0.00000000E+00 0.00000000E+00
0.00000000E+00 0.00000000E+00 0.00000000E+00
0.00000000E+00 0.00000000E+00 0.00000000E+00
0.00000000E+00 0.00000000E+00 0.00000000E+00
0.00000000E+00 0.00000000E+00 0.00000000E+00
0.00000000E+00 0.00000000E+00 0.00000000E+00
0.00000000E+00 0.00000000E+00 0.00000000E+00
0.00000000E+00 0.00000000E+00 0.00000000E+00
0.00000000E+00 0.00000000E+00 0.00000000E+00
0.00000000E+00 0.00000000E+00 0.00000000E+00
0.00000000E+00 0.00000000E+00 0.00000000E+00
0.00000000E+00 0.00000000E+00 0.00000000E+00
0.00000000E+00 0.00000000E+00 0.00000000E+00
0.00000000E+00 0.00000000E+00 0.00000000E+00
0.00000000E+00 0.00000000E+00 0.00000000E+00
0.00000000E+00 0.00000000E+00 0.00000000E+00
0.00000000E+00 0.00000000E+00 0.00000000E+00
0.00000000E+00 0.00000000E+00 0.00000000E+00
0.00000000E+00 0.00000000E+00 0.00000000E+00
0.00000000E+00 0.00000000E+00 0.00000000E+00
0.00000000E+00 0.00000000E+00 0.00000000E+00
0.00000000E+00 0.00000000E+00 0.00000000E+00
0.00000000E+00 0.00000000E+00 0.00000000E+00
0.00000000E+00 0.00000000E+00 0.00000000E+00
0.00000000E+00 0.00000000E+00 0.00000000E+00
0.00000000E+00 0.00000000E+00 0.00000000E+00
0.00000000E+00 0.00000000E+00 0.00000000E+00
0.00000000E+00 0.00000000E+00 0.00000000E+00
0.00000000E+00 0.00000000E+00 0.00000000E+00
0.00000000E+00 0.00000000E+00 0.00000000E+00
0.00000000E+00 0.00000000E+00 0.00000000E+00
0.00000000E+00 0.00000000E+00 0.00000000E+00
0.00000000E+00 0.00000000E+00 0.00000000E+00
0.00000000E+00 0.00000000E+00 0.00000000E+00
0.00000000E+00 0.00000000E+00 0.00000000E+00
0.00000000E+00 0.00000000E+00 0.00000000E+00
0.00000000E+00 0.00000000E+00 0.00000000E+00
0.00000000E+00 0.00000000E+00 0.00000000E+00
0.00000000E+00 0.00000000E+00 0.00000000E+00
0.00000000E+00 0.00000000E+00 0.00000000E+00
0.00000000E+00 0.00000000E+00 0.00000000E+00
0.00000000E+00 0.00000000E+00 0.00000000E+00
0.00000000E+00 0.00000000E+00 0.00000000E+00
0.00000000E+00 0.00000000E+00 0.00000000E+00
0.00000000E+00 0.00000000E+00 0.00000000E+00
0.00000000E+00 0.00000000E+00 0.00000000E+00
0.00000000E+00 0.00000000E+00 0.00000000E+00
0.00000000E+00 0.00000000E+00 0.00000000E+00
0.00000000E+00 0.00000000E+00 0.00000000E+00
0.00000000E+00 0.00000000E+00 0.00000000E+00
0.00000000E+00 0.00000000E+00 0.00000000E+00
0.00000000E+00 0.00000000E+00 0.00000000E+00
0.00000000E+00 0.00000000E+00 0.00000000E+00
0.00000000E+00 0.00000000E+00 0.00000000E+00
0.00000000E+00 0.00000000E+00 0.00000000E+00
0.00000000E+00 0.00000000E+00 0.00000000E+00
0.00000000E+00 0.00000000E+00 0.00000000E+00
0.00000000E+00 0.00000000E+00 0.00000000E+00
0.00000000E+00 0.00000000E+00 0.00000000E+00
0.00000000E+00 0.00000000E+00 0.00000000E+00
0.00000000E+00 0.00000000E+00 0.00000000E+00
0.00000000E+00 0.00000000E+00 0.00000000E+00
0.00000000E+00 0.00000000E+00 0.00000000E+00
0.00000000E+00 0.00000000E+00 0.00000000E+00
0.00000000E+00 0.00000000E+00 0.00000000E+00
0.00000000E+00 0.00000000E+00 0.00000000E+00
0.00000000E+00 0.00000000E+00 0.00000000E+00
0.00000000E+00 0.00000000E+00 0.00000000E+00
0.00000000E+00 0.00000000E+00 0.00000000E+00
0.00000000E+00 0.00000000E+00 0.00000000E+00
0.00000000E+00 0.00000000E+00 0.00000000E+00
0.00000000E+00 0.00000000E+00 0.00000000E+00
0.00000000E+00 0.00000000E+00 0.00000000E+00
0.00000000E+00 0.00000000E+00 0.00000000E+00
0.00000000E+00 0.00000000E+00 0.00000000E+00
0.00000000E+00 0.00000000E+00 0.00000000E+00
0.00000000E+00 0.00000000E+00 0.00000000E+00
0.00000000E+00 0.00000000E+00 0.00000000E+00

## Sheet: S9_ZnO10-11Surf_CONTCAR
Fractional coordinates of atoms of the ZnO (10-11) surfaces in Fig. S9
1
6.2960000000000003 0.0000000000000000 0.0000000000000000
0.0000000000000000 11.5211000000000006 0.0000000000000000
0.0000000000000000 -11.3390000000000004 43.2289999999999992
Zn O H H
76 76 8 4
Selective dynamics
Direct
-0.0000000000000000 0.2277683457792939 0.0742933978308253 T T T
0.5000000000000000 0.2277683457792939 0.0742933978308253 T T T
0.7500000000000000 0.7277564482290246 0.0743073299197023 T T T
0.2500000000000000 0.7277564482290246 0.0743073299197023 T T T
0.7500000000000000 0.1099641530666711 0.1197797995829353 T T T
0.2500000000000000 0.1099641530666711 0.1197797995829353 T T T
-0.0000000000000000 0.6099889172187951 0.1198149602593762 T T T
0.5000000000000000 0.6099889172187951 0.1198149602593762 T T T
-0.0000000000000000 0.8895555194967253 0.1302669717722537 T T T
0.5000000000000000 0.8895555194967253 0.1302669717722537 T T T
0.7500000000000000 0.3895657984215835 0.1302718084670927 T T T
0.2500000000000000 0.3895657984215835 0.1302718084670927 T T T
0.7500000000000000 0.7767155621614404 0.1757723102499923 T T T
0.2500000000000000 0.7767155621614404 0.1757723102499923 T T T
0.0000000000000000 0.2767378331463492 0.1757753197671480 T T T
0.5000000000000000 0.2767378331463492 0.1757753197671480 T T T
0.0000000000000000 0.5557025642287869 0.1851779910326808 T T T
0.5000000000000000 0.5557025642287869 0.1851779910326808 T T T
0.7500000000000000 0.0557941941243899 0.1851511597487026 T T T
0.2500000000000000 0.0557941941243899 0.1851511597487026 T T T
0.7500000000000000 0.4435828925198736 0.2312389199279686 T T T
0.2500000000000000 0.4435828925198736 0.2312389199279686 T T T
0.0000000000000000 0.9435616793300803 0.2312043410817186 T T T
0.5000000000000000 0.9435616793300803 0.2312043410817186 T T T
0.0000000000000000 0.2216368083049058 0.2407624809476667 T T T
0.5000000000000000 0.2216368083049058 0.2407624809476667 T T T
0.7500000000000000 0.7216359976668273 0.2407526540925422 T T T
0.2500000000000000 0.7216359976668273 0.2407526540925422 T T T
0.7500000000000000 0.1107620022484708 0.2869508401169953 T T T
0.2500000000000000 0.1107620022484708 0.2869508401169953 T T T
0.0000000000000000 0.6106689919435043 0.2869734915117418 T T T
0.5000000000000000 0.6106689919435043 0.2869734915117418 T T T
-0.0000000000000000 0.8884672384205191 0.2961138053210523 T T T
0.5000000000000000 0.8884672384205191 0.2961138053210523 T T T
0.7500000000000000 0.3885555990728736 0.2961670815269298 T T T
0.2500000000000000 0.3885555990728736 0.2961670815269298 T T T
0.7500000000000000 0.7780881604906736 0.3424502180550736 T T T
0.2500000000000000 0.7780881604906736 0.3424502180550736 T T T
0.0000000000000000 0.2778303593908453 0.3424875241082526 T T T
0.5000000000000000 0.2778303593908453 0.3424875241082526 T T T
0.0000000000000000 0.5559717857461843 0.3518138563182145 T T T
0.5000000000000000 0.5559717857461843 0.3518138563182145 T T T
0.7500000000000000 0.0559167826255365 0.3516987345188089 T T T
0.2500000000000000 0.0559167826255365 0.3516987345188089 T T T
0.7500000000000000 0.4439660474267864 0.3980132222027996 T T T
0.2500000000000000 0.4439660474267864 0.3980132222027996 T T T
0.0000000000000000 0.9452399087873263 0.3980306095357930 T T T
0.5000000000000000 0.9452399087873263 0.3980306095357930 T T T
-0.0000000000000000 0.2217121452683395 0.4074035392550546 T T T
0.5000000000000000 0.2217121452683395 0.4074035392550546 T T T
0.7500000000000000 0.7235986947207282 0.4073214628722189 T T T
0.2500000000000000 0.7235986947207282 0.4073214628722189 T T T
0.7500000000000000 0.1116086852691186 0.4540788891107427 T T T
0.2500000000000000 0.1116086852691186 0.4540788891107427 T T T
0.0000000000000000 0.6107961614188143 0.4531017087977113 T T T
0.5000000000000000 0.6107961614188143 0.4531017087977113 T T T
-0.0000000000000000 0.8923088451998137 0.4629650574262824 T T T
0.5000000000000000 0.8923088451998137 0.4629650574262824 T T T
0.7500000000000000 0.3886496942241744 0.4627478591669799 T T T
0.2500000000000000 0.3886496942241744 0.4627478591669799 T T T
0.7500000000000000 0.7744305893555733 0.5078991271870392 T T T
0.2500000000000000 0.7744305893555733 0.5078991271870392 T T T
-0.0000000000000000 0.2793671299335146 0.5093891888049605 T T T
0.5000000000000000 0.2793671299335146 0.5093891888049605 T T T
0.0000000000000000 0.5561443542047267 0.5177480959037140 T T T
0.5000000000000000 0.5561443542047267 0.5177480959037140 T T T
0.7500000000000000 0.0583594900691661 0.5198891758152078 T T T
0.2500000000000000 0.0583594900691661 0.5198891758152078 T T T
0.7500000000000000 0.4598032416820786 0.5658383045097669 T T T
0.2500000000000000 0.4598032416820786 0.5658383045097669 T T T
-0.0000000000000000 0.8988826614600303 0.5603719734894702 T T T
0.5000000000000000 0.8988826614600303 0.5603719734894702 T T T
0.0000000000000000 0.2618108648234223 0.5717527510140085 T T T
0.5000000000000000 0.2618108648234223 0.5717527510140085 T T T
0.7500000000000000 0.7067277209295427 0.5749418721699302 T T T
0.2500000000000000 0.7067277209295427 0.5749418721699302 T T T
0.7500000000000000 0.3181310012426887 0.0866278522959901 T T T
0.2500000000000000 0.3181310012426887 0.0866278522959901 T T T
-0.0000000000000000 0.8180811813794405 0.0866327634872814 T T T
0.5000000000000000 0.8180811813794405 0.0866327634872814 T T T
0.0000000000000000 0.1017077107142999 0.0950772220888244 T T T
0.5000000000000000 0.1017077107142999 0.0950772220888244 T T T
0.7500000000000000 0.6017079400157667 0.0951163089318740 T T T
0.2500000000000000 0.6017079400157667 0.0951163089318740 T T T
0.7500000000000000 0.9854933145692640 0.1413348112038464 T T T
0.2500000000000000 0.9854933145692640 0.1413348112038464 T T T
-0.0000000000000000 0.4854143057400293 0.1413627200668509 T T T
0.5000000000000000 0.4854143057400293 0.1413627200668509 T T T
0.0000000000000000 0.7611154753504784 0.1504991564855655 T T T
0.5000000000000000 0.7611154753504784 0.1504991564855655 T T T
0.7500000000000000 0.2610639364254450 0.1504850255812834 T T T
0.2500000000000000 0.2610639364254450 0.1504850255812834 T T T
0.7500000000000000 0.6510062357212411 0.1969841882789812 T T T
0.2500000000000000 0.6510062357212411 0.1969841882789812 T T T
-0.0000000000000000 0.1510753250348425 0.1969862233337588 T T T
0.5000000000000000 0.1510753250348425 0.1969862233337588 T T T
-0.0000000000000000 0.4284219370146360 0.2059883532751277 T T T
0.5000000000000000 0.4284219370146360 0.2059883532751277 T T T
0.7500000000000000 0.9285091725316762 0.2059611248517568 T T T
0.2500000000000000 0.9285091725316762 0.2059611248517568 T T T
0.7500000000000000 0.3175209528513517 0.2524668544673404 T T T
0.2500000000000000 0.3175209528513517 0.2524668544673404 T T T
-0.0000000000000000 0.8174874836929423 0.2524184999416706 T T T
0.5000000000000000 0.8174874836929423 0.2524184999416706 T T T
0.0000000000000000 0.0949233376889417 0.2616907411734828 T T T
0.5000000000000000 0.0949233376889417 0.2616907411734828 T T T
0.7500000000000000 0.5949697137326371 0.2617143880796950 T T T
0.2500000000000000 0.5949697137326371 0.2617143880796950 T T T
0.7500000000000000 0.9843321254942378 0.3080695392927840 T T T
0.2500000000000000 0.9843321254942378 0.3080695392927840 T T T
-0.0000000000000000 0.4844514546115516 0.3081609961507791 T T T
0.5000000000000000 0.4844514546115516 0.3081609961507791 T T T
0.0000000000000000 0.7621847110495072 0.3172999960474723 T T T
0.5000000000000000 0.7621847110495072 0.3172999960474723 T T T
0.7500000000000000 0.2620860639780105 0.3173223942057106 T T T
0.2500000000000000 0.2620860639780105 0.3173223942057106 T T T
0.7500000000000000 0.6520353899861645 0.3637564936323152 T T T
0.2500000000000000 0.6520353899861645 0.3637564936323152 T T T
0.0000000000000000 0.1514676252172375 0.3637435572230135 T T T
0.5000000000000000 0.1514676252172375 0.3637435572230135 T T T
0.0000000000000000 0.4292851132484832 0.3729374676022070 T T T
0.5000000000000000 0.4292851132484832 0.3729374676022070 T T T
0.7500000000000000 0.9295558409045004 0.3729594426993812 T T T
0.2500000000000000 0.9295558409045004 0.3729594426993812 T T T
0.7500000000000000 0.3174149190247240 0.4191759758539639 T T T
0.2500000000000000 0.3174149190247240 0.4191759758539639 T T T
0.0000000000000000 0.8196744640215439 0.4195318476375175 T T T
0.5000000000000000 0.8196744640215439 0.4195318476375175 T T T
-0.0000000000000000 0.0959456450568724 0.4289473772483607 T T T
0.5000000000000000 0.0959456450568724 0.4289473772483607 T T T
0.7500000000000000 0.5965316562083708 0.4282569349406141 T T T
0.2500000000000000 0.5965316562083708 0.4282569349406141 T T T
0.7500000000000000 0.9871495153528042 0.4760996217209839 T T T
0.2500000000000000 0.9871495153528042 0.4760996217209839 T T T
0.0000000000000000 0.4843091790960171 0.4741575633120670 T T T
0.5000000000000000 0.4843091790960171 0.4741575633120670 T T T
0.0000000000000000 0.7639360938089279 0.4836234935047490 T T T
0.5000000000000000 0.7639360938089279 0.4836234935047490 T T T
0.7500000000000000 0.2631407896118019 0.4844624649747167 T T T
0.2500000000000000 0.2631407896118019 0.4844624649747167 T T T
0.7500000000000000 0.6503370848727315 0.5293352348014422 T T T
0.2500000000000000 0.6503370848727315 0.5293352348014422 T T T
0.0000000000000000 0.1528737772539082 0.5317867596868222 T T T
0.5000000000000000 0.1528737772539082 0.5317867596868222 T T T
-0.0000000000000000 0.4325808902423837 0.5397454623890208 T T T
0.5000000000000000 0.4325808902423837 0.5397454623890208 T T T
0.7500000000000000 0.9291563671252679 0.5405744462523840 T T T
0.2500000000000000 0.9291563671252679 0.5405744462523840 T T T
0.7500000000000000 0.3322186804681475 0.5851695885690057 T T T
0.2500000000000000 0.3322186804681475 0.5851695885690057 T T T
-0.0000000000000000 0.7940092391028047 0.5843378860057431 T T T
0.5000000000000000 0.7940092391028047 0.5843378860057431 T T T
0.7500000000000000 0.3943114883413834 0.0773135176708906 T T T
0.2500000000000000 0.3943114883413834 0.0773135176708906 T T T
0.0000000000000000 0.8942296971885132 0.0773153425661507 T T T
0.5000000000000000 0.8942296971885132 0.0773153425661507 T T T
0.0000000000000000 0.0284073593038091 0.0751570679939923 T T T
0.5000000000000000 0.0284073593038091 0.0751570679939923 T T T
0.7500000000000000 0.5283791637758719 0.0752033504536873 T T T
0.2500000000000000 0.5283791637758719 0.0752033504536873 T T T
-0.0000000000000000 0.1685418383170968 0.0383977763007825 T T T
0.5000000000000000 0.1685418383170968 0.0383977763007825 T T T
0.7500000000000000 0.6683429102252045 0.0384135793007267 T T T
0.2500000000000000 0.6683429102252045 0.0384135793007267 T T T
0.00000000E+00 0.00000000E+00 0.00000000E+00
0.00000000E+00 0.00000000E+00 0.00000000E+00
0.00000000E+00 0.00000000E+00 0.00000000E+00
0.00000000E+00 0.00000000E+00 0.00000000E+00
0.00000000E+00 0.00000000E+00 0.00000000E+00
0.00000000E+00 0.00000000E+00 0.00000000E+00
0.00000000E+00 0.00000000E+00 0.00000000E+00
0.00000000E+00 0.00000000E+00 0.00000000E+00
0.00000000E+00 0.00000000E+00 0.00000000E+00
0.00000000E+00 0.00000000E+00 0.00000000E+00
0.00000000E+00 0.00000000E+00 0.00000000E+00
0.00000000E+00 0.00000000E+00 0.00000000E+00
0.00000000E+00 0.00000000E+00 0.00000000E+00
0.00000000E+00 0.00000000E+00 0.00000000E+00
0.00000000E+00 0.00000000E+00 0.00000000E+00
0.00000000E+00 0.00000000E+00 0.00000000E+00
0.00000000E+00 0.00000000E+00 0.00000000E+00
0.00000000E+00 0.00000000E+00 0.00000000E+00
0.00000000E+00 0.00000000E+00 0.00000000E+00
0.00000000E+00 0.00000000E+00 0.00000000E+00
0.00000000E+00 0.00000000E+00 0.00000000E+00
0.00000000E+00 0.00000000E+00 0.00000000E+00
0.00000000E+00 0.00000000E+00 0.00000000E+00
0.00000000E+00 0.00000000E+00 0.00000000E+00
0.00000000E+00 0.00000000E+00 0.00000000E+00
0.00000000E+00 0.00000000E+00 0.00000000E+00
0.00000000E+00 0.00000000E+00 0.00000000E+00
0.00000000E+00 0.00000000E+00 0.00000000E+00
0.00000000E+00 0.00000000E+00 0.00000000E+00
0.00000000E+00 0.00000000E+00 0.00000000E+00
0.00000000E+00 0.00000000E+00 0.00000000E+00
0.00000000E+00 0.00000000E+00 0.00000000E+00
0.00000000E+00 0.00000000E+00 0.00000000E+00
0.00000000E+00 0.00000000E+00 0.00000000E+00
0.00000000E+00 0.00000000E+00 0.00000000E+00
0.00000000E+00 0.00000000E+00 0.00000000E+00
0.00000000E+00 0.00000000E+00 0.00000000E+00
0.00000000E+00 0.00000000E+00 0.00000000E+00
0.00000000E+00 0.00000000E+00 0.00000000E+00
0.00000000E+00 0.00000000E+00 0.00000000E+00
0.00000000E+00 0.00000000E+00 0.00000000E+00
0.00000000E+00 0.00000000E+00 0.00000000E+00
0.00000000E+00 0.00000000E+00 0.00000000E+00
0.00000000E+00 0.00000000E+00 0.00000000E+00
0.00000000E+00 0.00000000E+00 0.00000000E+00
0.00000000E+00 0.00000000E+00 0.00000000E+00
0.00000000E+00 0.00000000E+00 0.00000000E+00
0.00000000E+00 0.00000000E+00 0.00000000E+00
0.00000000E+00 0.00000000E+00 0.00000000E+00
0.00000000E+00 0.00000000E+00 0.00000000E+00
0.00000000E+00 0.00000000E+00 0.00000000E+00
0.00000000E+00 0.00000000E+00 0.00000000E+00
0.00000000E+00 0.00000000E+00 0.00000000E+00
0.00000000E+00 0.00000000E+00 0.00000000E+00
0.00000000E+00 0.00000000E+00 0.00000000E+00
0.00000000E+00 0.00000000E+00 0.00000000E+00
0.00000000E+00 0.00000000E+00 0.00000000E+00
0.00000000E+00 0.00000000E+00 0.00000000E+00
0.00000000E+00 0.00000000E+00 0.00000000E+00
0.00000000E+00 0.00000000E+00 0.00000000E+00
0.00000000E+00 0.00000000E+00 0.00000000E+00
0.00000000E+00 0.00000000E+00 0.00000000E+00
0.00000000E+00 0.00000000E+00 0.00000000E+00
0.00000000E+00 0.00000000E+00 0.00000000E+00
0.00000000E+00 0.00000000E+00 0.00000000E+00
0.00000000E+00 0.00000000E+00 0.00000000E+00
0.00000000E+00 0.00000000E+00 0.00000000E+00
0.00000000E+00 0.00000000E+00 0.00000000E+00
0.00000000E+00 0.00000000E+00 0.00000000E+00
0.00000000E+00 0.00000000E+00 0.00000000E+00
0.00000000E+00 0.00000000E+00 0.00000000E+00
0.00000000E+00 0.00000000E+00 0.00000000E+00
0.00000000E+00 0.00000000E+00 0.00000000E+00
0.00000000E+00 0.00000000E+00 0.00000000E+00
0.00000000E+00 0.00000000E+00 0.00000000E+00
0.00000000E+00 0.00000000E+00 0.00000000E+00
0.00000000E+00 0.00000000E+00 0.00000000E+00
0.00000000E+00 0.00000000E+00 0.00000000E+00
0.00000000E+00 0.00000000E+00 0.00000000E+00
0.00000000E+00 0.00000000E+00 0.00000000E+00
0.00000000E+00 0.00000000E+00 0.00000000E+00
0.00000000E+00 0.00000000E+00 0.00000000E+00
0.00000000E+00 0.00000000E+00 0.00000000E+00
0.00000000E+00 0.00000000E+00 0.00000000E+00
0.00000000E+00 0.00000000E+00 0.00000000E+00
0.00000000E+00 0.00000000E+00 0.00000000E+00
0.00000000E+00 0.00000000E+00 0.00000000E+00
0.00000000E+00 0.00000000E+00 0.00000000E+00
0.00000000E+00 0.00000000E+00 0.00000000E+00
0.00000000E+00 0.00000000E+00 0.00000000E+00
0.00000000E+00 0.00000000E+00 0.00000000E+00
0.00000000E+00 0.00000000E+00 0.00000000E+00
0.00000000E+00 0.00000000E+00 0.00000000E+00
0.00000000E+00 0.00000000E+00 0.00000000E+00
0.00000000E+00 0.00000000E+00 0.00000000E+00
0.00000000E+00 0.00000000E+00 0.00000000E+00
0.00000000E+00 0.00000000E+00 0.00000000E+00
0.00000000E+00 0.00000000E+00 0.00000000E+00
0.00000000E+00 0.00000000E+00 0.00000000E+00
0.00000000E+00 0.00000000E+00 0.00000000E+00
0.00000000E+00 0.00000000E+00 0.00000000E+00
0.00000000E+00 0.00000000E+00 0.00000000E+00
0.00000000E+00 0.00000000E+00 0.00000000E+00
0.00000000E+00 0.00000000E+00 0.00000000E+00
0.00000000E+00 0.00000000E+00 0.00000000E+00
0.00000000E+00 0.00000000E+00 0.00000000E+00
0.00000000E+00 0.00000000E+00 0.00000000E+00
0.00000000E+00 0.00000000E+00 0.00000000E+00
0.00000000E+00 0.00000000E+00 0.00000000E+00
0.00000000E+00 0.00000000E+00 0.00000000E+00
0.00000000E+00 0.00000000E+00 0.00000000E+00
0.00000000E+00 0.00000000E+00 0.00000000E+00
0.00000000E+00 0.00000000E+00 0.00000000E+00
0.00000000E+00 0.00000000E+00 0.00000000E+00
0.00000000E+00 0.00000000E+00 0.00000000E+00
0.00000000E+00 0.00000000E+00 0.00000000E+00
0.00000000E+00 0.00000000E+00 0.00000000E+00
0.00000000E+00 0.00000000E+00 0.00000000E+00
0.00000000E+00 0.00000000E+00 0.00000000E+00
0.00000000E+00 0.00000000E+00 0.00000000E+00
0.00000000E+00 0.00000000E+00 0.00000000E+00
0.00000000E+00 0.00000000E+00 0.00000000E+00
0.00000000E+00 0.00000000E+00 0.00000000E+00
0.00000000E+00 0.00000000E+00 0.00000000E+00
0.00000000E+00 0.00000000E+00 0.00000000E+00
0.00000000E+00 0.00000000E+00 0.00000000E+00
0.00000000E+00 0.00000000E+00 0.00000000E+00
0.00000000E+00 0.00000000E+00 0.00000000E+00
0.00000000E+00 0.00000000E+00 0.00000000E+00
0.00000000E+00 0.00000000E+00 0.00000000E+00
0.00000000E+00 0.00000000E+00 0.00000000E+00
0.00000000E+00 0.00000000E+00 0.00000000E+00
0.00000000E+00 0.00000000E+00 0.00000000E+00
0.00000000E+00 0.00000000E+00 0.00000000E+00
0.00000000E+00 0.00000000E+00 0.00000000E+00
0.00000000E+00 0.00000000E+00 0.00000000E+00
0.00000000E+00 0.00000000E+00 0.00000000E+00
0.00000000E+00 0.00000000E+00 0.00000000E+00
0.00000000E+00 0.00000000E+00 0.00000000E+00
0.00000000E+00 0.00000000E+00 0.00000000E+00
0.00000000E+00 0.00000000E+00 0.00000000E+00
0.00000000E+00 0.00000000E+00 0.00000000E+00
0.00000000E+00 0.00000000E+00 0.00000000E+00
0.00000000E+00 0.00000000E+00 0.00000000E+00
0.00000000E+00 0.00000000E+00 0.00000000E+00
0.00000000E+00 0.00000000E+00 0.00000000E+00
0.00000000E+00 0.00000000E+00 0.00000000E+00
0.00000000E+00 0.00000000E+00 0.00000000E+00
0.00000000E+00 0.00000000E+00 0.00000000E+00
0.00000000E+00 0.00000000E+00 0.00000000E+00
0.00000000E+00 0.00000000E+00 0.00000000E+00
0.00000000E+00 0.00000000E+00 0.00000000E+00
0.00000000E+00 0.00000000E+00 0.00000000E+00
0.00000000E+00 0.00000000E+00 0.00000000E+00
0.00000000E+00 0.00000000E+00 0.00000000E+00
0.00000000E+00 0.00000000E+00 0.00000000E+00
0.00000000E+00 0.00000000E+00 0.00000000E+00
0.00000000E+00 0.00000000E+00 0.00000000E+00
0.00000000E+00 0.00000000E+00 0.00000000E+00
0.00000000E+00 0.00000000E+00 0.00000000E+00
0.00000000E+00 0.00000000E+00 0.00000000E+00
0.00000000E+00 0.00000000E+00 0.00000000E+00
0.00000000E+00 0.00000000E+00 0.00000000E+00
0.00000000E+00 0.00000000E+00 0.00000000E+00
